# Supplementary material for: Kallikrein-8 mediates furin-independent Activin-A precursor processing to stimulate tumor growth in melanoma
Source: Nat Commun. 2025 Mar 10;16:2354. doi: 10.1038/s41467-025-57661-5 (PMC11893775; doi:10.1038/s41467-025-57661-5)
Supplement: Supplementary file 3 — Supplementary Data 1 [file 41467_2025_57661_MOESM3_ESM.xlsx]

## Sheet: 5R peptide
Synthetic 5R peptide (SHRPFLMLQARQSEDHPHRRRRRGLECDGKVMICCKKQFFV)
untreated (control)
Protein coverage
Peptide	Uniq	-10lgP	Mass	Length	ppm	m/z	z	RT	Fraction	Scan	Source File	Area Sample_1	#Feature	#Feature Sample_1	Start	End	PTM	AScore	Found By
SHRPFLMLQARQSED.H	Y	95.48	1813.89	15	7.8	605.644	3	53.83	1	9153	MB_220614_QEx_Sample_01.raw	8882000	2	2	1	15			PEAKS DB
H.RPFLMLQARQSED.H	Y	84.96	1589.8	13	5	530.944	3	59.25	1	11002	MB_220614_QEx_Sample_01.raw	5452100	2	2	3	15			PEAKS DB
SHRPFLMLQARQ.S	Y	81.79	1482.79	12	5.8	495.274	3	53.54	1	9049	MB_220614_QEx_Sample_01.raw	21178000	3	3	1	12			PEAKS DB
SHRPFLMLQAR.Q	Y	81.25	1354.73	11	4.5	452.587	3	53.99	1	9195	MB_220614_QEx_Sample_01.raw	12174000	4	4	1	11			PEAKS DB
C.DGKVNICCKKQFFV	Y	80.9	1627.82	14	2.8	543.618	3	60.58	1	11449	MB_220614_QEx_Sample_01.raw	172900000	6	6	28	41			PEAKS DB
SHRPFLMLQARQSEDHPHRR.R	Y	79.4	2497.26	20	0.7	500.462	5	44.2	1	6383	MB_220614_QEx_Sample_01.raw	733840	1	1	1	20			PEAKS DB
SHRPFLM(+15.99)LQAR.Q	Y	77.17	1370.72	11	1	457.917	3	50.4	1	8050	MB_220614_QEx_Sample_01.raw	30981000	1	1	1	11	Oxidation (M)	M7:Oxidation (M):1000.00	PEAKS DB
SHRPFLM(+15.99)LQARQ.S	Y	77	1498.78	12	3.6	500.605	3	49.97	1	7945	MB_220614_QEx_Sample_01.raw	22322000	2	2	1	12	Oxidation (M)	M7:Oxidation (M):1000.00	PEAKS DB
SHRPFLM.L	Y	76.35	886.448	7	3.1	444.234	2	52.7	1	8740	MB_220614_QEx_Sample_01.raw	41005000	2	2	1	7			PEAKS DB
SHRPFLM(+15.99)LQARQS.E	Y	73.39	1585.81	13	0.3	529.614	3	49.81	1	7874	MB_220614_QEx_Sample_01.raw	20897000	2	2	1	13	Oxidation (M)	M7:Oxidation (M):1000.00	PEAKS DB
R.PFLMLQARQSEDH.P	Y	72.93	1570.76	13	2.9	524.596	3	61.76	1	11929	MB_220614_QEx_Sample_01.raw	3879000	1	1	4	16			PEAKS DB
D.GKVNICCKKQFFV	Y	71.69	1512.79	13	4.8	757.411	2	56.64	1	10065	MB_220614_QEx_Sample_01.raw	552400000	3	3	29	41			PEAKS DB
G.KVNICCKKQFFV	Y	68.95	1455.77	12	3.9	486.268	3	56.57	1	10039	MB_220614_QEx_Sample_01.raw	6470900	1	1	30	41			PEAKS DB
SHRPFLM(+15.99).L	Y	66.95	902.443	7	2	452.231	2	47.04	1	7039	MB_220614_QEx_Sample_01.raw	212910000	3	3	1	7	Oxidation (M)	M7:Oxidation (M):1000.00	PEAKS DB
R.RGLECDGKVNICCKKQFFV	Y	61.68	2186.08	19	-2.5	547.528	4	61.63	1	11872	MB_220614_QEx_Sample_01.raw	0	0	0	23	41			PEAKS DB
I.CCKKQFFV	Y	57.73	1001.48	8	4.1	501.752	2	56.34	1	9961	MB_220614_QEx_Sample_01.raw	0	0	0	34	41			PEAKS DB
SHRPFLML.Q	Y	56.16	999.532	8	1.8	500.776	2	65.22	1	13200	MB_220614_QEx_Sample_01.raw	26837000	3	3	1	8			PEAKS DB
SHRPFLM(+15.99)LQ.A	Y	54.38	1143.59	9	5.9	382.206	3	55.04	1	9541	MB_220614_QEx_Sample_01.raw	312120	1	1	1	9	Oxidation (M)	M7:Oxidation (M):1000.00	PEAKS DB
SHRPFLMLQARQSEDHPHR.R	Y	52.89	2341.16	19	-3.6	781.394	3	56.19	1	9912	MB_220614_QEx_Sample_01.raw	947910	1	1	1	19			PEAKS DB
SHRPFLM(+15.99)LQA.R	Y	50.99	1214.62	10	-0.2	405.883	3	57.02	1	10160	MB_220614_QEx_Sample_01.raw	35725000	1	1	1	10	Oxidation (M)	M7:Oxidation (M):1000.00	PEAKS DB
SHRPFLM(+15.99)L.Q	Y	50.26	1015.53	8	3.6	339.519	3	59.74	1	11163	MB_220614_QEx_Sample_01.raw	441590	1	1	1	8	Oxidation (M)	M7:Oxidation (M):1000.00	PEAKS DB
SHRPFLMLQA.R	Y	50.07	1198.63	10	2.6	400.552	3	62.97	1	12343	MB_220614_QEx_Sample_01.raw	917600	1	1	1	10			PEAKS DB
R.PFLM(+15.99)LQAR.Q	Y	48.3	990.532	8	2.2	496.276	2	62.84	1	12315	MB_220614_QEx_Sample_01.raw	148900	1	1	4	11	Oxidation (M)	M4:Oxidation (M):1000.00	PEAKS DB
SHRPFLMLQARQSEDHPHRRRRRGLECDGKVNICCKKQFFV	Y	47.4	4977.53	41	-2.4	996.515	5	62.99	1	12367	MB_220614_QEx_Sample_01.raw	0	0	0	1	41			PEAKS DB
P.FLMLQARQSED.H	Y	46.09	1336.64	11	-0.5	669.331	2	62.15	1	12074	MB_220614_QEx_Sample_01.raw	700910	1	1	5	15			PEAKS DB
C.CKKQFFV	Y	45.84	898.473	7	2.3	450.247	2	55.64	1	9713	MB_220614_QEx_Sample_01.raw	33385000	3	3	35	41			PEAKS DB
SHRPFLMLQARQSEDHPH.R	Y	44.5	2185.06	18	8	547.278	4	47.19	1	7109	MB_220614_QEx_Sample_01.raw	0	0	0	1	18			PEAKS DB
SHRPFLM(+15.99)LQARQSEDHP.H	Y	39.22	2064	17	11.9	517.014	4	47.19	1	7111	MB_220614_QEx_Sample_01.raw	0	0	0	1	17	Oxidation (M)	M7:Oxidation (M):1000.00	PEAKS DB
SHRPFLMLQARQSE.D	Y	37.76	1698.86	14	-6.8	850.436	2	61.95	1	11988	MB_220614_QEx_Sample_01.raw	0	0	0	1	14			PEAKS DB
N.ICCKKQFFV	Y	35.9	1114.57	9	5.4	372.533	3	56.42	1	9983	MB_220614_QEx_Sample_01.raw	944060	1	1	33	41			PEAKS DB
total 30 peptides

## Sheet: 5R peptide x rFurin
Synthetic 5R peptide (SHRPFLMLQARQSEDHPHRRRRRGLECDGKVMICCKKQFFV)
with rFurin
Protein coverage
Peptide	Uniq	-10lgP	Mass	Length	ppm	m/z	z	RT	Fraction	Scan	Source File	Area Sample 1	#Feature	#Feature Sample 1	Start	End	PTM	AScore	Found By
R.GLECDGKVNICCKKQFFV	Y	97.29	2029.98	18	5.1	1016	2	64.84	1	16145	MB_220614_QEx_Sample_05.raw	8171100000	3	3	24	41			PEAKS DB
SHRPFLMLQARQSED.H	Y	88.88	1813.89	15	7.8	605.64	3	54.73	1	12317	MB_220614_QEx_Sample_05.raw	64939000	5	5	1	15			PEAKS DB
SHRPFLMLQARQSEDH.P	Y	88.54	1950.95	16	7.1	488.747	4	50.93	1	11121	MB_220614_QEx_Sample_05.raw	9446000	1	1	1	16			PEAKS DB
SHRPFLM(+15.99)LQARQSED.H	Y	85.26	1829.88	15	7.1	610.972	3	50.03	1	10879	MB_220614_QEx_Sample_05.raw	49953000	2	2	1	15	Oxidation (M)	M7:Oxidation (M):1000.00	PEAKS DB
SHRPFLM(+15.99)LQARQS.E	Y	81.56	1585.81	13	7.4	529.615	3	50.06	1	10852	MB_220614_QEx_Sample_05.raw	45923000	3	3	1	13	Oxidation (M)	M7:Oxidation (M):1000.00	PEAKS DB
C.DGKVNICCKKQFFV	Y	80.02	1627.82	14	8.3	543.618	3	61.85	1	14966	MB_220614_QEx_Sample_05.raw	102420000	3	3	28	41			PEAKS DB
H.RPFLMLQARQSED.H	Y	79.25	1589.8	13	8.9	530.944	3	59.55	1	14039	MB_220614_QEx_Sample_05.raw	5842200	2	2	3	15			PEAKS DB
SHRPFLM(+15.99)LQAR.Q	Y	78.77	1370.72	11	10.4	457.919	3	50.9	1	11344	MB_220614_QEx_Sample_05.raw	364620000	4	4	1	11	Oxidation (M)	M7:Oxidation (M):1000.00	PEAKS DB
D.GKVNICCKKQFFV	Y	77.88	1512.79	13	14.8	757.414	2	58.81	1	13780	MB_220614_QEx_Sample_05.raw	67025000	3	3	29	41			PEAKS DB
SHRPFLMLQAR.Q	Y	77.59	1354.73	11	6.8	452.586	3	54.83	1	12267	MB_220614_QEx_Sample_05.raw	119340000	5	5	1	11			PEAKS DB
SHRPFLM(+15.99)LQARQ.S	Y	75.44	1498.78	12	6.2	500.604	3	50.33	1	10996	MB_220614_QEx_Sample_05.raw	106660000	3	3	1	12	Oxidation (M)	M7:Oxidation (M):1000.00	PEAKS DB
G.KVNICCKKQFFV	Y	72.78	1455.77	12	3.2	728.895	2	57.29	1	13184	MB_220614_QEx_Sample_05.raw	53520000	2	2	30	41			PEAKS DB
SHRPFLM(+15.99)LQARQSEDHPHRRRR.R	Y	71.89	2825.46	22	5.4	566.101	5	37.44	1	6976	MB_220614_QEx_Sample_05.raw	106830000	2	2	1	22	Oxidation (M)	M7:Oxidation (M):1000.00	PEAKS DB
SHRPFLM.L	Y	69.18	886.448	7	8.3	444.234	2	53.16	1	11745	MB_220614_QEx_Sample_05.raw	197760000	2	2	1	7			PEAKS DB
SHRPFLMLQARQSEDHPHRRRRR.G	Y	65.24	2965.57	23	6.8	594.123	5	69.44	1	17803	MB_220614_QEx_Sample_05.raw	137020000	5	5	1	23			PEAKS DB
SHRPFLM(+15.99).L	Y	61.62	902.443	7	7.1	452.231	2	46.64	1	11120	MB_220614_QEx_Sample_05.raw	153810000	2	2	1	7	Oxidation (M)	M7:Oxidation (M):1000.00	PEAKS DB
SHRPFLMLQARQS.E	Y	61.46	1569.82	13	6.3	393.464	4	53.81	1	11904	MB_220614_QEx_Sample_05.raw	276980	1	1	1	13			PEAKS DB
SHRPFLM(+15.99)LQA.R	Y	60.49	1214.62	10	6.3	608.321	2	57.83	1	13344	MB_220614_QEx_Sample_05.raw	41417000	1	1	1	10	Oxidation (M)	M7:Oxidation (M):1000.00	PEAKS DB
N.ICCKKQFFV	Y	59.77	1114.57	9	4.1	558.292	2	57.29	1	13205	MB_220614_QEx_Sample_05.raw	5462200	1	1	33	41			PEAKS DB
SHRPFLMLQARQSEDHPHR.R	Y	59.57	2341.16	19	3.2	469.24	5	45.71	1	9472	MB_220614_QEx_Sample_05.raw	1666200	1	1	1	19			PEAKS DB
V.NICCKKQFFV	Y	59.26	1228.61	10	5.1	615.314	2	59.22	1	13908	MB_220614_QEx_Sample_05.raw	4016100	1	1	32	41			PEAKS DB
R.PFLM(+15.99)LQARQSED.H	Y	58.7	1449.69	12	5.1	725.856	2	61.41	1	14803	MB_220614_QEx_Sample_05.raw	1136300	1	1	4	15	Oxidation (M)	M4:Oxidation (M):1000.00	PEAKS DB
SHRPFLM(+15.99)LQARQSE.D	Y	58.22	1714.86	14	7.7	572.63	3	50.29	1	10932	MB_220614_QEx_Sample_05.raw	3708300	1	1	1	14	Oxidation (M)	M7:Oxidation (M):1000.00	PEAKS DB
SHRPFLMLQARQ.S	Y	56.79	1482.79	12	5.8	371.706	4	54.44	1	12139	MB_220614_QEx_Sample_05.raw	0	0	0	1	12			PEAKS DB
A.RQSEDHPHRRRRR.G	Y	56.77	1784.95	13	4.8	447.245	4	27.07	1	3209	MB_220614_QEx_Sample_05.raw	5938300	1	1	11	23			PEAKS DB
SHRPFLMLQARQSEDHPH.R	Y	56.18	2185.06	18	6.2	438.021	5	48.37	1	10215	MB_220614_QEx_Sample_05.raw	1205500	1	1	1	18			PEAKS DB
SHRPFLMLQA.R	Y	54.83	1198.63	10	3.8	400.551	3	62.97	1	15417	MB_220614_QEx_Sample_05.raw	1385000	1	1	1	10			PEAKS DB
L.QARQSEDHPHRRRRR.G	Y	54.7	1984.04	15	7.4	397.818	5	29.31	1	4082	MB_220614_QEx_Sample_05.raw	512680	1	1	9	23			PEAKS DB
I.CCKKQFFV	Y	54.63	1001.48	8	5.7	501.75	2	57.25	1	13168	MB_220614_QEx_Sample_05.raw	5055200	1	1	34	41			PEAKS DB
R.QSEDHPHRRRRR.G	Y	54.06	1628.85	12	3.7	408.22	4	26.79	1	3171	MB_220614_QEx_Sample_05.raw	90420000	8	8	12	23			PEAKS DB
SHRPFLM(+15.99)LQARQSEDHPHRRRRR.G	Y	52.3	2981.56	23	2.7	746.398	4	36.81	1	6741	MB_220614_QEx_Sample_05.raw	1523700000	1	1	1	23	Oxidation (M)	M7:Oxidation (M):1000.00	PEAKS DB
S.HRPFLMLQARQ.S	Y	51.23	1395.76	11	3.2	466.26	3	54.13	1	12036	MB_220614_QEx_Sample_05.raw	199630	1	1	2	12			PEAKS DB
SHRPFLML.Q	Y	51.23	999.532	8	6.1	334.186	3	65.04	1	16217	MB_220614_QEx_Sample_05.raw	1945600	1	1	1	8			PEAKS DB
P.FLMLQARQSEDHPHRRRR.R	Y	49.44	2332.22	18	7.7	584.065	4	41.34	1	8060	MB_220614_QEx_Sample_05.raw	2137100	1	1	5	22			PEAKS DB
Q.ARQSEDHPHRRRRR.G	Y	49.36	1855.98	14	-8	372.2	5	28.26	1	3724	MB_220614_QEx_Sample_05.raw	0	0	0	10	23			PEAKS DB
F.LM(+15.99)LQARQSEDHPHRRRRR.G	Y	48.68	2357.25	18	6.3	590.322	4	32.91	1	5366	MB_220614_QEx_Sample_05.raw	28095000	1	1	6	23	Oxidation (M)	M2:Oxidation (M):1000.00	PEAKS DB
SHRPFLM(+15.99)LQ.A	Y	47.97	1143.59	9	6.4	382.204	3	55.77	1	12617	MB_220614_QEx_Sample_05.raw	2938200	1	1	1	9	Oxidation (M)	M7:Oxidation (M):1000.00	PEAKS DB
C.CKKQFFV	Y	47.22	898.473	7	5.2	450.245	2	56.52	1	12893	MB_220614_QEx_Sample_05.raw	136980000	1	1	35	41			PEAKS DB
SHRPFLMLQARQSEDHPHRRRR.R	Y	46.87	2809.46	22	8.7	562.904	5	49.36	1	10555	MB_220614_QEx_Sample_05.raw	1064200	2	2	1	22			PEAKS DB
SHRPFLMLQARQSEDHPHRRR.R	Y	46.43	2653.36	21	9	664.353	4	41.28	1	8018	MB_220614_QEx_Sample_05.raw	1580800	1	1	1	21			PEAKS DB
Q.SEDHPHRRRRR.G	Y	46.39	1500.79	11	7.4	376.206	4	26.85	1	3145	MB_220614_QEx_Sample_05.raw	30075000	2	2	13	23			PEAKS DB
SHRPFLM(+15.99)LQARQSEDHPH.R	Y	45.85	2201.05	18	6.2	551.273	4	45.47	1	9507	MB_220614_QEx_Sample_05.raw	2664000	1	1	1	18	Oxidation (M)	M7:Oxidation (M):1000.00	PEAKS DB
R.PFLM(+15.99)LQARQSEDHPHRRRRR.G	Y	45.46	2601.37	20	6.6	521.283	5	39.55	1	7450	MB_220614_QEx_Sample_05.raw	7332600	1	1	4	23	Oxidation (M)	M4:Oxidation (M):1000.00	PEAKS DB
E.DHPHRRRRR.G	Y	45.08	1284.71	9	5.4	322.187	4	26.63	1	3115	MB_220614_QEx_Sample_05.raw	3621800	2	2	15	23			PEAKS DB
P.FLM(+15.99)LQARQSEDHPHRRRRR.G	Y	43.88	2504.32	19	5	501.872	5	36.95	1	6559	MB_220614_QEx_Sample_05.raw	74342000	1	1	5	23	Oxidation (M)	M3:Oxidation (M):1000.00	PEAKS DB
Q.SEDHPHRRRR.R	Y	43.49	1344.69	10	4.4	449.237	3	26.75	1	3161	MB_220614_QEx_Sample_05.raw	526950	1	1	13	22			PEAKS DB
SHRPFLMLQARQSE.D	Y	43.1	1698.86	14	-10.2	567.288	3	55.65	1	12588	MB_220614_QEx_Sample_05.raw	0	0	0	1	14			PEAKS DB
S.HRPFLMLQARQSEDHPHRRRRR.G	Y	42.37	2878.53	22	4.1	720.642	4	37.19	1	6668	MB_220614_QEx_Sample_05.raw	1669300	1	1	2	23			PEAKS DB
R.PFLMLQARQSEDHPHRRRRR.G	Y	42.29	2585.37	20	5.8	647.353	4	42.64	1	8489	MB_220614_QEx_Sample_05.raw	1681700	1	1	4	23			PEAKS DB
D.HPHRRRRR.G	Y	42.28	1169.69	8	2.6	234.945	5	26.69	1	3136	MB_220614_QEx_Sample_05.raw	1907900	1	1	16	23			PEAKS DB
total 50 peptides

## Sheet: 5R peptide x rKLK8
Synthetic 5R peptide (SHRPFLMLQARQSEDHPHRRRRRGLECDGKVMICCKKQFFV)
with rKLK8
Protein coverage
Peptide	Uniq	-10lgP	Mass	Length	ppm	m/z	z	RT	Fraction	Scan	Source File	Area Sample_6	#Feature	#Feature Sample_6	Start	End	PTM	AScore	Found By
R.GLECDGKVNICCKKQFFV	Y	102.12	2029.98	18	1	1016	2	64.84	1	17912	MB_220614_QEx_Sample_06.raw	2055900000	4	4	24	41			PEAKS DB
SHRPFLMLQARQSEDHPHR.R	Y	98.47	2341.16	19	8.4	586.304	4	53.29	1	13428	MB_220614_QEx_Sample_06.raw	925550000	7	7	1	19			PEAKS DB
R.GLECDGKVNICCKK.Q	Y	95.72	1508.71	14	1.3	755.367	2	48.92	1	12700	MB_220614_QEx_Sample_06.raw	4889500000	5	5	24	37			PEAKS DB
R.RGLECDGKVNICCKK.Q	Y	94.67	1664.82	15	0.4	417.212	4	45.77	1	10479	MB_220614_QEx_Sample_06.raw	199230000	7	7	23	37			PEAKS DB
R.GLECDGKVNICCK.K	Y	92.25	1380.62	13	-0.2	691.319	2	54.14	1	15392	MB_220614_QEx_Sample_06.raw	4432100000	3	3	24	36			PEAKS DB
SHRPFLM(+15.99)LQARQSEDHPHR.R	Y	91.84	2357.16	19	1.8	590.299	4	42.55	1	8710	MB_220614_QEx_Sample_06.raw	8146100000	13	13	1	19	Oxidation (M)	M7:Oxidation (M):1000.00	PEAKS DB
SHRPFLMLQARQSEDHPHRRR.R	Y	88.01	2653.36	21	2.7	531.683	5	57.67	1	14634	MB_220614_QEx_Sample_06.raw	629310000	2	2	1	21			PEAKS DB
R.RRGLECDGKVNICCKK.Q	Y	85.11	1820.92	16	4	365.193	5	42.7	1	9141	MB_220614_QEx_Sample_06.raw	1014100000	3	3	22	37			PEAKS DB
SHRPFLMLQARQSEDHPHRR.R	Y	84.96	2497.26	20	-1	500.46	5	69.12	1	19496	MB_220614_QEx_Sample_06.raw	668150000	8	8	1	20			PEAKS DB
R.RRGLECDGKVNICCK.K	Y	83.93	1692.82	15	5.2	424.216	4	46.61	1	10777	MB_220614_QEx_Sample_06.raw	1408400000	13	13	22	36			PEAKS DB
P.FLMLQARQSEDHPHR.R	Y	83.07	1863.92	15	2.1	466.988	4	49.32	1	11800	MB_220614_QEx_Sample_06.raw	9702400	1	1	5	19			PEAKS DB
L.MLQARQSEDHPHR.R	Y	82.95	1603.76	13	3	535.598	3	33.21	1	5520	MB_220614_QEx_Sample_06.raw	17107000	5	5	7	19			PEAKS DB
R.RGLECDGKVNICCKKQFFV	Y	82.55	2186.08	19	-3.2	547.527	4	61.6	1	16689	MB_220614_QEx_Sample_06.raw	0	0	0	23	41			PEAKS DB
SHRPFLMLQAR.Q	Y	79.7	1354.73	11	2.9	452.586	3	57.24	1	15421	MB_220614_QEx_Sample_06.raw	3475700000	9	9	1	11			PEAKS DB
SHRPFLMLQARQSE.D	Y	78.94	1698.86	14	1.4	567.297	3	53.92	1	13659	MB_220614_QEx_Sample_06.raw	4776800	1	1	1	14			PEAKS DB
Q.ARQSEDHPHRRR.R	Y	78.88	1543.78	12	1.3	386.954	4	26.81	1	3137	MB_220614_QEx_Sample_06.raw	48606000	5	5	10	21			PEAKS DB
SHRPFLM(+15.99)LQAR.Q	Y	78.64	1370.72	11	2.1	457.917	3	52.97	1	13542	MB_220614_QEx_Sample_06.raw	3185500000	15	15	1	11	Oxidation (M)	M7:Oxidation (M):1000.00	PEAKS DB
K.VNICCKKQFFV	Y	77.91	1327.68	11	2.6	664.85	2	62.48	1	16988	MB_220614_QEx_Sample_06.raw	505620000	2	2	31	41			PEAKS DB
SHRPFLMLQARQ.S	Y	77.81	1482.79	12	0.7	495.271	3	53.7	1	13688	MB_220614_QEx_Sample_06.raw	75786000	3	3	1	12			PEAKS DB
F.LMLQARQSEDHPHR.R	Y	76.11	1716.85	14	2.6	430.221	4	39.13	1	7787	MB_220614_QEx_Sample_06.raw	231650000	4	4	6	19			PEAKS DB
R.PFLMLQARQSEDH.P	Y	75.87	1570.76	13	3.7	786.39	2	61.62	1	16707	MB_220614_QEx_Sample_06.raw	439960	1	1	4	16			PEAKS DB
SHRPFLM.L	Y	75.85	886.448	7	2.7	444.234	2	52.49	1	13070	MB_220614_QEx_Sample_06.raw	479640000	2	2	1	7			PEAKS DB
S.HRPFLMLQARQSEDHPHRR.R	Y	75.61	2410.23	19	1.4	603.567	4	41.81	1	8790	MB_220614_QEx_Sample_06.raw	15333000	1	1	2	20			PEAKS DB
D.GKVNICCKKQFFV	Y	74.95	1512.79	13	0.1	505.273	3	57.23	1	14918	MB_220614_QEx_Sample_06.raw	85338000	1	1	29	41			PEAKS DB
R.PFLM(+15.99)LQARQSEDHPHR.R	Y	72.16	1976.96	16	2.1	659.998	3	49.36	1	11804	MB_220614_QEx_Sample_06.raw	6244000	1	1	4	19	Oxidation (M)	M4:Oxidation (M):1000.00	PEAKS DB
M.LQARQSEDHPHR.R	Y	71.57	1472.72	12	4.7	491.918	3	30.03	1	4341	MB_220614_QEx_Sample_06.raw	47218000	3	3	8	19			PEAKS DB
C.DGKVNICCK.K	Y	71.37	978.463	9	2.4	327.163	3	43.98	1	9645	MB_220614_QEx_Sample_06.raw	15369000	2	2	28	36			PEAKS DB
R.RRGLECDGK.V	Y	71.16	1032.51	9	0.7	259.136	4	31.97	1	5069	MB_220614_QEx_Sample_06.raw	305980000	3	3	22	30			PEAKS DB
SHRPFLM(+15.99)LQARQS.E	Y	70.46	1585.81	13	1.3	529.614	3	49.49	1	11870	MB_220614_QEx_Sample_06.raw	14666000	1	1	1	13	Oxidation (M)	M7:Oxidation (M):1000.00	PEAKS DB
L.QARQSEDHPHRR.R	Y	69.67	1515.74	12	0.2	379.943	4	26.87	1	3194	MB_220614_QEx_Sample_06.raw	13901000	4	4	9	20			PEAKS DB
M.LQARQSEDHPHRRR.R	Y	69.61	1784.93	14	2.5	357.994	5	28.37	1	3874	MB_220614_QEx_Sample_06.raw	219400000	5	5	8	21			PEAKS DB
R.PFLMLQARQSEDHPHR.R	Y	69.16	1960.97	16	3	654.667	3	53.21	1	13376	MB_220614_QEx_Sample_06.raw	5357700	1	1	4	19			PEAKS DB
F.LM(+15.99)LQARQSEDHPHR.R	Y	67.89	1732.84	14	1.6	434.22	4	37.49	1	7114	MB_220614_QEx_Sample_06.raw	82050000	3	3	6	19	Oxidation (M)	M2:Oxidation (M):1000.00	PEAKS DB
S.HRPFLMLQAR.Q	Y	67.73	1267.7	10	0.7	423.574	3	54.27	1	13801	MB_220614_QEx_Sample_06.raw	37007000	2	2	2	11			PEAKS DB
C.DGKVNICCKK.Q	Y	67.67	1106.56	10	2.6	554.289	2	37.57	1	7178	MB_220614_QEx_Sample_06.raw	53505000	2	2	28	37			PEAKS DB
S.HRPFLM(+15.99)LQAR.Q	Y	67.43	1283.69	10	2	428.906	3	50.02	1	12055	MB_220614_QEx_Sample_06.raw	14993000	1	1	2	11	Oxidation (M)	M6:Oxidation (M):1000.00	PEAKS DB
R.QSEDHPHR.R	Y	67.3	1004.44	8	3.7	503.231	2	29.44	1	4303	MB_220614_QEx_Sample_06.raw	73779000	8	8	12	19			PEAKS DB
R.PFLM(+15.99)LQARQSEDHPHRRR.R	Y	67.17	2289.17	18	1.8	573.301	4	43.07	1	9270	MB_220614_QEx_Sample_06.raw	23126000	1	1	4	21	Oxidation (M)	M4:Oxidation (M):1000.00	PEAKS DB
F.LMLQARQSEDHPHRR.R	Y	65.78	1872.95	15	4.3	469.248	4	36.88	1	7032	MB_220614_QEx_Sample_06.raw	298480000	4	4	6	20			PEAKS DB
F.LM(+15.99)LQARQSEDHPHRR.R	Y	65.6	1888.94	15	1.2	378.797	5	35.38	1	6298	MB_220614_QEx_Sample_06.raw	87337000	2	2	6	20	Oxidation (M)	M2:Oxidation (M):1000.00	PEAKS DB
R.PFLMLQARQSEDHPHRRR.R	Y	64.54	2273.17	18	1.8	455.643	5	46.32	1	10516	MB_220614_QEx_Sample_06.raw	104850000	2	2	4	21			PEAKS DB
R.QSEDHPHRR.R	Y	64.38	1160.54	9	-1.4	291.143	4	26.59	1	3041	MB_220614_QEx_Sample_06.raw	196860000	9	9	12	20			PEAKS DB
R.QSEDHPHRRRRR.G	Y	64.32	1628.85	12	0	326.777	5	26.72	1	3103	MB_220614_QEx_Sample_06.raw	20204000	3	3	12	23			PEAKS DB
L.MLQARQSEDHPHRR.R	Y	63.58	1759.86	14	3.6	352.982	5	31.53	1	4903	MB_220614_QEx_Sample_06.raw	15196000	3	3	7	20			PEAKS DB
D.GKVNICCK.K	Y	63.19	863.436	8	0.9	432.726	2	39.27	1	7835	MB_220614_QEx_Sample_06.raw	230560000	1	1	29	36			PEAKS DB
M.LQARQSEDHPHRR.R	Y	63.09	1628.82	13	2.9	326.774	5	28.92	1	3948	MB_220614_QEx_Sample_06.raw	59914000	4	4	8	20			PEAKS DB
SHRPFLM(+15.99)LQARQSEDHPHRRR.R	Y	61.57	2669.36	21	0	534.88	5	46.39	1	10565	MB_220614_QEx_Sample_06.raw	720730000	5	5	1	21	Oxidation (M)	M7:Oxidation (M):1000.00	PEAKS DB
R.QSEDHPHRRR.R	Y	61.23	1316.64	10	1	439.89	3	26.42	1	3032	MB_220614_QEx_Sample_06.raw	590200000	12	12	12	21			PEAKS DB
F.LMLQARQSEDHPHRRR.R	Y	61.05	2029.05	16	1.1	406.819	5	38.62	1	7590	MB_220614_QEx_Sample_06.raw	18481000	3	3	6	21			PEAKS DB
SHRPFLM(+15.99)LQARQSEDHPHRR.R	Y	61	2513.26	20	2.8	629.325	4	39.53	1	8376	MB_220614_QEx_Sample_06.raw	3985800000	5	5	1	20	Oxidation (M)	M7:Oxidation (M):1000.00	PEAKS DB
C.DGKVNICCKKQFFV	Y	60.52	1627.82	14	2.7	407.965	4	60.31	1	16182	MB_220614_QEx_Sample_06.raw	0	0	0	28	41			PEAKS DB
Q.ARQSEDHPHR.R	Y	60.31	1231.58	10	1.7	308.904	4	26.94	1	3226	MB_220614_QEx_Sample_06.raw	2784800	2	2	10	19			PEAKS DB
SHRPFLM(+15.99).L	Y	60.14	902.443	7	3.5	452.231	2	47.57	1	11103	MB_220614_QEx_Sample_06.raw	2836600	1	1	1	7	Oxidation (M)	M7:Oxidation (M):1000.00	PEAKS DB
A.RQSEDHPHRRR.R	Y	59.99	1472.75	11	1.7	369.195	4	27.96	1	3588	MB_220614_QEx_Sample_06.raw	8325000	3	3	11	21			PEAKS DB
G.KVNICCKKQFFV	Y	59.75	1455.77	12	-3	486.265	3	56.95	1	14864	MB_220614_QEx_Sample_06.raw	0	0	0	30	41			PEAKS DB
S.EDHPHRR.R	Y	58.92	945.453	7	0.6	473.735	2	26.41	1	3034	MB_220614_QEx_Sample_06.raw	712410	2	2	14	20			PEAKS DB
SHRPFLM(+15.99)LQARQ.S	Y	58.87	1498.78	12	2.4	500.604	3	49.72	1	11934	MB_220614_QEx_Sample_06.raw	68700000	2	2	1	12	Oxidation (M)	M7:Oxidation (M):1000.00	PEAKS DB
Q.SEDHPHRR.R	Y	58.47	1032.48	8	2	517.252	2	28.24	1	3708	MB_220614_QEx_Sample_06.raw	10931000	5	5	13	20			PEAKS DB
L.QARQSEDHPHRRR.R	Y	58.34	1671.84	13	1.9	335.377	5	28.29	1	3730	MB_220614_QEx_Sample_06.raw	42883000	4	4	9	21			PEAKS DB
L.M(+15.99)LQARQSEDHPHR.R	Y	58.26	1619.76	13	2.3	540.929	3	31.33	1	4784	MB_220614_QEx_Sample_06.raw	5126500	1	1	7	19	Oxidation (M)	M1:Oxidation (M):1000.00	PEAKS DB
D.GKVNICCKK.Q	Y	57.28	991.531	9	-3.3	496.772	2	35.29	1	6374	MB_220614_QEx_Sample_06.raw	764460000	3	3	29	37			PEAKS DB
R.GLECDGKVNIC.C	Y	57.01	1149.52	11	0.6	575.767	2	58.68	1	15545	MB_220614_QEx_Sample_06.raw	0	0	0	24	34			PEAKS DB
L.MLQARQSEDHPHRRR.R	Y	56.66	1915.97	15	2	480.001	4	33.8	1	5746	MB_220614_QEx_Sample_06.raw	22696000	4	4	7	21			PEAKS DB
Q.SEDHPHRRR.R	Y	56.52	1188.59	9	2.3	397.204	3	28.09	1	4247	MB_220614_QEx_Sample_06.raw	67627000	5	5	13	21			PEAKS DB
S.EDHPHRRR.R	Y	55.98	1101.55	8	-1.2	368.192	3	26.48	1	2996	MB_220614_QEx_Sample_06.raw	5905200	4	4	14	21			PEAKS DB
G.KVNICCKK.Q	Y	55.82	934.509	8	-2	312.51	3	34.79	1	6158	MB_220614_QEx_Sample_06.raw	58874000	2	2	30	37			PEAKS DB
SHRPFLM(+15.99)LQA.R	Y	55.76	1214.62	10	2	608.321	2	57.58	1	15055	MB_220614_QEx_Sample_06.raw	104540000	2	2	1	10	Oxidation (M)	M7:Oxidation (M):1000.00	PEAKS DB
R.GLECDGK.V	Y	55.51	720.311	7	1.1	361.164	2	36.36	1	6726	MB_220614_QEx_Sample_06.raw	112210000	3	3	24	30			PEAKS DB
G.KVNICCK.K	Y	55.26	806.414	7	2.7	404.216	2	38.81	1	7667	MB_220614_QEx_Sample_06.raw	172600000	2	2	30	36			PEAKS DB
H.RPFLM(+15.99)LQAR.Q	Y	54.82	1146.63	9	2.7	383.22	3	55.45	1	14273	MB_220614_QEx_Sample_06.raw	3795300	1	1	3	11	Oxidation (M)	M5:Oxidation (M):1000.00	PEAKS DB
H.RPFLMLQAR.Q	Y	54.79	1130.64	9	1.9	566.329	2	60.55	1	16260	MB_220614_QEx_Sample_06.raw	5536200	1	1	3	11			PEAKS DB
SHRPFLM(+15.99)L.Q	Y	54.69	1015.53	8	1.9	508.773	2	60.07	1	16067	MB_220614_QEx_Sample_06.raw	43358000	3	3	1	8	Oxidation (M)	M7:Oxidation (M):1000.00	PEAKS DB
E.DHPHRRR.R	Y	54.37	972.511	7	-0.2	244.136	4	26.32	1	3003	MB_220614_QEx_Sample_06.raw	5625400	4	4	15	21			PEAKS DB
R.RRGLECDGKVNICCKKQFFV	Y	53.9	2342.18	20	-3.4	586.552	4	57.91	1	15237	MB_220614_QEx_Sample_06.raw	0	0	0	22	41			PEAKS DB
S.HRPFLM(+15.99)LQARQSEDHPHRRR.R	Y	52.52	2582.33	20	1.7	517.475	5	38.01	1	7517	MB_220614_QEx_Sample_06.raw	68144000	1	1	2	21	Oxidation (M)	M6:Oxidation (M):1000.00	PEAKS DB
P.FLMLQARQSEDHPHRR.R	Y	52.4	2020.02	16	1.8	506.014	4	45.4	1	10216	MB_220614_QEx_Sample_06.raw	8304300	1	1	5	20			PEAKS DB
SHRPFLM(+15.99)LQ.A	Y	52.14	1143.59	9	1.7	572.803	2	55.09	1	14143	MB_220614_QEx_Sample_06.raw	22816000	1	1	1	9	Oxidation (M)	M7:Oxidation (M):1000.00	PEAKS DB
L.M(+15.99)LQARQSEDHPHRR.R	Y	52.07	1775.86	14	3.1	444.975	4	30.13	1	4386	MB_220614_QEx_Sample_06.raw	7500900	2	2	7	20	Oxidation (M)	M1:Oxidation (M):1000.00	PEAKS DB
F.LM(+15.99)LQARQSEDHPHRRR.R	Y	51.66	2045.04	16	2	512.271	4	34.1	1	5909	MB_220614_QEx_Sample_06.raw	184170000	1	1	6	21	Oxidation (M)	M2:Oxidation (M):1000.00	PEAKS DB
SHRPFLM(+15.99)LQARQSED.H	Y	51.55	1829.88	15	3.2	610.972	3	49.61	1	11936	MB_220614_QEx_Sample_06.raw	0	0	0	1	15	Oxidation (M)	M7:Oxidation (M):1000.00	PEAKS DB
K.VNICCKK.Q	Y	50.71	806.414	7	1.4	269.813	3	41.36	1	8676	MB_220614_QEx_Sample_06.raw	126270000	3	3	31	37			PEAKS DB
SHRPFLMLQ.A	Y	49.83	1127.59	9	2.6	564.806	2	60.98	1	16436	MB_220614_QEx_Sample_06.raw	61604000	2	2	1	9			PEAKS DB
P.FLMLQARQSEDHPHRRR.R	Y	49.17	2176.12	17	4.8	726.385	3	42.84	1	9194	MB_220614_QEx_Sample_06.raw	557640	1	1	5	21			PEAKS DB
R.QSEDHPHRRRR.R	Y	49.16	1472.75	11	-0.9	295.557	5	26.7	1	3140	MB_220614_QEx_Sample_06.raw	50563000	3	3	12	22			PEAKS DB
R.RGLECDGK.V	Y	48.86	876.412	8	3.6	439.216	2	33.52	1	5957	MB_220614_QEx_Sample_06.raw	98119000	1	1	23	30			PEAKS DB
P.FLMLQAR.Q	Y	47.75	877.484	7	3	439.752	2	63.55	1	17419	MB_220614_QEx_Sample_06.raw	2720000	1	1	5	11			PEAKS DB
SHRPFLML.Q	Y	47.12	999.532	8	3.2	334.187	3	53.11	1	13363	MB_220614_QEx_Sample_06.raw	1325700	1	1	1	8			PEAKS DB
Q.ARQSEDHPHRR.R	Y	45.54	1387.68	11	1.1	463.569	3	28.39	1	3770	MB_220614_QEx_Sample_06.raw	408530	1	1	10	20			PEAKS DB
SHRPFLMLQARQSEDHPH.R	Y	45.5	2185.06	18	12.1	547.28	4	35.91	1	6734	MB_220614_QEx_Sample_06.raw	14370000	1	1	1	18			PEAKS DB
L.M(+15.99)LQARQSEDHPHRRR.R	Y	44.69	1931.96	15	2.2	387.401	5	29.69	1	4202	MB_220614_QEx_Sample_06.raw	15992000	3	3	7	21	Oxidation (M)	M1:Oxidation (M):1000.00	PEAKS DB
R.RRGLECD.G	Y	43.29	847.397	7	2	283.474	3	34.58	1	6048	MB_220614_QEx_Sample_06.raw	15779000	2	2	22	28			PEAKS DB
R.RRGLECDGKVN.I	Y	43.19	1245.62	11	3.4	416.218	3	36.18	1	6657	MB_220614_QEx_Sample_06.raw	2299300	1	1	22	32			PEAKS DB
SHRPFLMLQA.R	Y	42.39	1198.63	10	1.7	400.552	3	62.85	1	17148	MB_220614_QEx_Sample_06.raw	2370000	1	1	1	10			PEAKS DB
SHRPFLMLQARQSED.H	Y	42.23	1813.89	15	-4.7	454.478	4	54.25	1	13809	MB_220614_QEx_Sample_06.raw	8628500	1	1	1	15			PEAKS DB
SHRPFLM(+15.99)LQARQSEDHPH.R	Y	41.89	2201.05	18	3	551.274	4	45.68	1	10191	MB_220614_QEx_Sample_06.raw	31808000	1	1	1	18	Oxidation (M)	M7:Oxidation (M):1000.00	PEAKS DB
L.QARQSEDHPHR.R	Y	41.3	1359.64	11	3	680.83	2	26.83	1	3209	MB_220614_QEx_Sample_06.raw	148930	1	1	9	19			PEAKS DB
R.PFLM(+15.99)LQARQSEDHPHRR.R	Y	41.23	2133.06	17	4	712.033	3	45.61	1	10312	MB_220614_QEx_Sample_06.raw	1887300	1	1	4	20	Oxidation (M)	M4:Oxidation (M):1000.00	PEAKS DB
S.HRPFLM(+15.99)LQARQSEDHPHR.R	Y	40.62	2270.12	18	1.9	568.541	4	42.31	1	9003	MB_220614_QEx_Sample_06.raw	0	0	0	2	19	Oxidation (M)	M6:Oxidation (M):1000.00	PEAKS DB
D.HPHRRRRR.G	Y	38.73	1169.69	8	-0.8	390.903	3	26.56	1	3082	MB_220614_QEx_Sample_06.raw	2095300	2	2	16	23			PEAKS DB
SHRPFLMLQARQSEDHPHRRRR.R	Y	38.58	2809.46	22	1.1	937.499	3	39.03	1	7742	MB_220614_QEx_Sample_06.raw	1827200	1	1	1	22			PEAKS DB
S.HRPFLMLQARQSEDHPHRRR.R	Y	36.7	2566.33	20	-0.4	856.453	3	39.77	1	8052	MB_220614_QEx_Sample_06.raw	0	0	0	2	21			PEAKS DB
total 101 peptides

## Sheet: 4R peptide
Synthetic 4R peptide (SHRPFLMLQARQSEDHPHRRRRAGLECDGKVMICCKKQFFV)
untreated (control)
Protein coverage
Peptide	Uniq	-10lgP	Mass	Length	ppm	m/z	z	RT	Fraction	Scan	Source File	Area Sample 1	#Feature	#Feature Sample 1	Start	End	PTM	AScore	Found By
SHRPFLMLQAR.Q	Y	78.59	1354.73	11	3.8	452.585	3	52.78	1	8581	MB_221110_Qex_01.raw	9198300	2	2	1	11			PEAKS DB
SHRPFLMLQARQ.S	Y	76.31	1482.79	12	2.9	495.271	3	52.17	1	8384	MB_221110_Qex_01.raw	33604000	3	3	1	12			PEAKS DB
D.GKVNICCKKQFFV	Y	74.3	1512.79	13	5.9	757.409	2	54.86	1	9253	MB_221110_Qex_01.raw	144470000	2	2	29	41			PEAKS DB
SHRPFLM(+15.99)LQARQ.S	Y	73.44	1498.78	12	2.8	500.603	3	49.43	1	7615	MB_221110_Qex_01.raw	66948000	2	2	1	12	Oxidation (M)	M7:Oxidation (M):1000.00	PEAKS DB
SHRPFLM.L	Y	69.59	886.448	7	0.9	444.232	2	51.99	1	8329	MB_221110_Qex_01.raw	9104500	1	1	1	7			PEAKS DB
SHRPFLMLQARQS.E	Y	68.87	1569.82	13	1	393.463	4	51.95	1	8324	MB_221110_Qex_01.raw	478980	1	1	1	13			PEAKS DB
SHRPFLM(+15.99)LQAR.Q	Y	67.66	1370.72	11	4.7	457.918	3	49.97	1	7655	MB_221110_Qex_01.raw	6495100	1	1	1	11	Oxidation (M)	M7:Oxidation (M):1000.00	PEAKS DB
G.KVNICCKKQFFV	Y	67.43	1455.77	12	4.8	486.267	3	54.82	1	9250	MB_221110_Qex_01.raw	20398000	1	1	30	41			PEAKS DB
SHRPFLMLQARQSED.H	Y	67.07	1813.89	15	1.8	454.48	4	52.1	1	8378	MB_221110_Qex_01.raw	913990	1	1	1	15			PEAKS DB
SHRPFLM(+15.99)LQARQS.E	Y	66.62	1585.81	13	1.7	529.613	3	49.18	1	7389	MB_221110_Qex_01.raw	24902000	1	1	1	13	Oxidation (M)	M7:Oxidation (M):1000.00	PEAKS DB
H.RPFLMLQARQSED.H	Y	66.16	1589.8	13	6.2	530.943	3	57.23	1	10038	MB_221110_Qex_01.raw	1563900	1	1	3	15			PEAKS DB
H.RPFLMLQARQ.S	Y	65.73	1258.7	10	5.3	420.575	3	57.25	1	10053	MB_221110_Qex_01.raw	7205600	1	1	3	12			PEAKS DB
SHRPFLMLQA.R	Y	62.02	1198.63	10	9.8	600.327	2	61.08	1	11345	MB_221110_Qex_01.raw	7850000	2	2	1	10			PEAKS DB
SHRPFLMLQARQSEDHPH.R	Y	58.69	2185.06	18	0.9	547.273	4	48.01	1	7152	MB_221110_Qex_01.raw	8005800	3	3	1	18			PEAKS DB
SHRPFLML.Q	Y	57.99	999.532	8	3.6	500.775	2	63.42	1	12122	MB_221110_Qex_01.raw	12896000	2	2	1	8			PEAKS DB
SHRPFLM(+15.99).L	Y	57.83	902.443	7	-1.5	452.228	2	46.18	1	6956	MB_221110_Qex_01.raw	29204000	2	2	1	7	Oxidation (M)	M7:Oxidation (M):1000.00	PEAKS DB
SHRPFLM(+15.99)LQARQSED.H	Y	55.67	1829.88	15	2.5	610.97	3	49.64	1	7473	MB_221110_Qex_01.raw	67190000	2	2	1	15	Oxidation (M)	M7:Oxidation (M):1000.00	PEAKS DB
SHRPFLMLQ.A	Y	51.43	1127.59	9	3.7	376.872	3	59.24	1	10732	MB_221110_Qex_01.raw	2238500	2	2	1	9			PEAKS DB
SHRPFLMLQARQSEDHPHR.R	Y	49.23	2341.16	19	2.9	586.299	4	51.26	1	8103	MB_221110_Qex_01.raw	0	0	0	1	19			PEAKS DB
SHRPFLMLQARQSEDHP.H	Y	45.51	2048	17	7.6	513.011	4	49.1	1	7407	MB_221110_Qex_01.raw	0	0	0	1	17			PEAKS DB
C.CKKQFFV	Y	44.94	898.473	7	4.3	450.246	2	54.04	1	8994	MB_221110_Qex_01.raw	44499000	1	1	35	41			PEAKS DB
SHRPFLM(+15.99)LQARQSEDH.P	Y	42.35	1966.94	16	1.5	492.744	4	47.02	1	6841	MB_221110_Qex_01.raw	7059400	1	1	1	16	Oxidation (M)	M7:Oxidation (M):1000.00	PEAKS DB
C.DGKVNICCKKQFFV	Y	42.01	1627.82	14	4.8	407.965	4	58.38	1	10430	MB_221110_Qex_01.raw	17749000	1	1	28	41			PEAKS DB
P.FLMLQARQ.S	Y	39.7	1005.54	8	7.7	503.783	2	60.34	1	11098	MB_221110_Qex_01.raw	924860	1	1	5	12			PEAKS DB
SHRPFLMLQARQSEDH.P	Y	37.79	1950.95	16	13.5	651.332	3	60.64	1	11201	MB_221110_Qex_01.raw	192340	1	1	1	16			PEAKS DB
SHRPFLM(+15.99)LQA.R	Y	33.54	1214.62	10	2.9	405.883	3	55.25	1	9391	MB_221110_Qex_01.raw	3385400	1	1	1	10	Oxidation (M)	M7:Oxidation (M):1000.00	PEAKS DB
R.RAGLECDGKVNICCKKQFFV	Y	32.48	2257.12	20	5.5	452.433	5	59.72	1	10895	MB_221110_Qex_01.raw	0	0	0	22	41			PEAKS DB
SHRPFLMLQARQSEDHPHRRRRAGLE.C	Y	31.93	3179.65	26	-13.2	795.909	4	57.72	1	10214	MB_221110_Qex_01.raw	0	0	0	1	26			PEAKS DB
total 28 peptides

## Sheet: 4R peptide x rFurin
Synthetic 4R peptide (SHRPFLMLQARQSEDHPHRRRRAGLECDGKVMICCKKQFFV)
with rFurin
Protein coverage
Peptide	Uniq	-10lgP	Mass	Length	ppm	m/z	z	RT	Fraction	Scan	Source File	Area Sample 1	#Feature	#Feature Sample 1	Start	End	PTM	AScore	Found By
SHRPFLMLQAR.Q	Y	72.01	1354.73	11	3.6	452.585	3	53.56	1	11455	MB_221110_Qex_06.raw	404140000	6	6	1	11			PEAKS DB
D.GKVNICCKKQFFV	Y	66.58	1512.79	13	5.6	757.409	2	55.59	1	12130	MB_221110_Qex_06.raw	46699000	1	1	29	41			PEAKS DB
SHRPFLMLQARQ.S	Y	66.09	1482.79	12	2.6	495.271	3	53.12	1	11310	MB_221110_Qex_06.raw	72969000	1	1	1	12			PEAKS DB
SHRPFLM.L	Y	64.03	886.448	7	2.8	444.233	2	52.23	1	10973	MB_221110_Qex_06.raw	24803000	2	2	1	7			PEAKS DB
SHRPFLM(+15.99)LQARQS.E	Y	63.06	1585.81	13	3.7	529.614	3	49.63	1	10250	MB_221110_Qex_06.raw	9780100	2	2	1	13	Oxidation (M)	M7:Oxidation (M):1000.00	PEAKS DB
SHRPFLM(+15.99)LQARQ.S	Y	62.07	1498.78	12	4.3	500.604	3	49.89	1	10303	MB_221110_Qex_06.raw	61732000	3	3	1	12	Oxidation (M)	M7:Oxidation (M):1000.00	PEAKS DB
SHRPFLM(+15.99)LQAR.Q	Y	61.49	1370.72	11	5.7	457.918	3	50.49	1	10844	MB_221110_Qex_06.raw	167290000	5	5	1	11	Oxidation (M)	M7:Oxidation (M):1000.00	PEAKS DB
G.KVNICCKKQFFV	Y	58.58	1455.77	12	4.9	486.267	3	55.6	1	12140	MB_221110_Qex_06.raw	90559000	3	3	30	41			PEAKS DB
Q.ARQSEDHPHRRRR.A	Y	57.62	1699.88	13	-4.7	425.976	4	24.18	1	2482	MB_221110_Qex_06.raw	12914000	4	4	10	22			PEAKS DB
H.RPFLMLQARQ.S	Y	56.23	1258.7	10	7.1	420.576	3	57.86	1	12946	MB_221110_Qex_06.raw	15620000	1	1	3	12			PEAKS DB
SHRPFLMLQA.R	Y	54.54	1198.63	10	0.9	600.322	2	61.19	1	14256	MB_221110_Qex_06.raw	7820000	2	2	1	10			PEAKS DB
SHRPFLMLQARQSEDH.P	Y	53.83	1950.95	16	5.5	488.747	4	50.35	1	10475	MB_221110_Qex_06.raw	8391800	1	1	1	16			PEAKS DB
SHRPFLM(+15.99).L	Y	53.02	902.443	7	3.6	452.231	2	45.95	1	9295	MB_221110_Qex_06.raw	8552500	1	1	1	7	Oxidation (M)	M7:Oxidation (M):1000.00	PEAKS DB
SHRPFLMLQARQSEDHPHRR.R	Y	52.42	2497.26	20	14.6	625.332	4	41.06	1	7568	MB_221110_Qex_06.raw	3079200	1	1	1	20			PEAKS DB
H.RPFLM(+15.99)LQARQSEDHPHRRRR.A	Y	51.82	2601.37	20	2.4	521.282	5	36.77	1	6157	MB_221110_Qex_06.raw	5970400	1	1	3	22	Oxidation (M)	M5:Oxidation (M):1000.00	PEAKS DB
P.FLMLQAR.Q	Y	47.22	877.484	7	2.5	439.75	2	61.71	1	14430	MB_221110_Qex_06.raw	12866000	1	1	5	11			PEAKS DB
SHRPFLMLQARQS.E	Y	45.9	1569.82	13	2.3	785.919	2	52.87	1	11247	MB_221110_Qex_06.raw	1077600	1	1	1	13			PEAKS DB
SHRPFLML.Q	Y	45.79	999.532	8	4.2	334.186	3	63.35	1	15097	MB_221110_Qex_06.raw	10211000	2	2	1	8			PEAKS DB
SHRPFLMLQARQSEDHPHRRR.R	Y	45.46	2653.36	21	3.1	531.682	5	40.03	1	7229	MB_221110_Qex_06.raw	0	0	0	1	21			PEAKS DB
SHRPFLMLQARQSED.H	Y	45.13	1813.89	15	2.8	454.481	4	53.05	1	11295	MB_221110_Qex_06.raw	2912100	1	1	1	15			PEAKS DB
SHRPFLMLQ.A	Y	45.03	1127.59	9	5.3	376.873	3	59.73	1	13664	MB_221110_Qex_06.raw	3008100	1	1	1	9			PEAKS DB
R.AGLECDGKV.N	Y	43.59	890.417	9	5.2	446.218	2	46.7	1	9365	MB_221110_Qex_06.raw	1145800	1	1	23	31			PEAKS DB
SHRPFLM(+15.99)LQARQSEDHPHRRRR.A	Y	43.24	2825.46	22	-6.3	566.096	5	34.71	1	5442	MB_221110_Qex_06.raw	906680000	2	2	1	22	Oxidation (M)	M7:Oxidation (M):1000.00	PEAKS DB
C.CKKQFFV	Y	41.46	898.473	7	5.1	450.246	2	55.19	1	11998	MB_221110_Qex_06.raw	82419000	1	1	35	41			PEAKS DB
P.FLMLQARQ.S	Y	40.53	1005.54	8	4.6	503.781	2	60.59	1	13995	MB_221110_Qex_06.raw	4903800	1	1	5	12			PEAKS DB
SHRPFLMLQARQSEDHPH.R	Y	39.6	2185.06	18	2.5	438.02	5	47.45	1	9576	MB_221110_Qex_06.raw	484100	1	1	1	18			PEAKS DB
C.DGKVNICCKKQFFV	Y	39.1	1627.82	14	5.5	543.617	3	58.5	1	13179	MB_221110_Qex_06.raw	57430000	1	1	28	41			PEAKS DB
SHRPFLMLQARQSEDHPHRRRR.A	Y	38.99	2809.46	22	-1.3	562.899	5	35.48	1	5699	MB_221110_Qex_06.raw	0	0	0	1	22			PEAKS DB
A.RQSEDHPHRRRR.A	Y	38.71	1628.85	12	-3.7	326.775	5	27.24	1	3325	MB_221110_Qex_06.raw	9632100	2	2	11	22			PEAKS DB
M.LQARQSEDHPHRRRR.A	Y	38.68	1941.03	15	-6.3	389.21	5	26.75	1	3267	MB_221110_Qex_06.raw	144230000	4	4	8	22			PEAKS DB
R.PFLM(+15.99)LQARQ.S	Y	37	1118.59	9	4.2	560.305	2	59.61	1	13648	MB_221110_Qex_06.raw	1126200	1	1	4	12	Oxidation (M)	M4:Oxidation (M):1000.00	PEAKS DB
R.QSEDHPHRRRR.A	Y	36.48	1472.75	11	-4	491.921	3	24.08	1	2417	MB_221110_Qex_06.raw	62468000	1	1	12	22			PEAKS DB
SHRPFLM(+15.99)LQARQSEDHPHRRR.R	Y	34.34	2669.36	21	0.6	534.879	5	38.22	1	6627	MB_221110_Qex_06.raw	0	0	0	1	21	Oxidation (M)	M7:Oxidation (M):1000.00	PEAKS DB
Q.SEDHPHRRRR.A	Y	34.2	1344.69	10	-5.6	337.177	4	24.05	1	2408	MB_221110_Qex_06.raw	151000000	2	2	13	22			PEAKS DB
SHRPFLM(+15.99)LQARQSED.H	Y	32.95	1829.88	15	3.4	610.971	3	47.27	1	9529	MB_221110_Qex_06.raw	1874500	1	1	1	15	Oxidation (M)	M7:Oxidation (M):1000.00	PEAKS DB
R.PFLMLQARQSEDHPHRRRR.A	Y	32.45	2429.27	19	3.3	486.863	5	32.27	1	4733	MB_221110_Qex_06.raw	0	0	0	4	22			PEAKS DB
R.PFLM(+15.99)LQARQSEDHPHRRRR.A	Y	32.24	2445.27	19	0.4	490.061	5	50.93	1	10606	MB_221110_Qex_06.raw	0	0	0	4	22	Oxidation (M)	M4:Oxidation (M):1000.00	PEAKS DB
P.FLM(+15.99)LQAR.Q	Y	30.66	893.479	7	5.2	447.749	2	56.05	1	12323	MB_221110_Qex_06.raw	232370	1	1	5	11	Oxidation (M)	M3:Oxidation (M):1000.00	PEAKS DB
D.HPHRRRR.A	Y	30.63	1013.59	7	-5.6	338.867	3	26.29	1	4390	MB_221110_Qex_06.raw	125090000	2	2	16	22			PEAKS DB
R.AGLECDGKVN.I	Y	28.76	1004.46	10	3.6	503.239	2	42.68	1	8115	MB_221110_Qex_06.raw	1171500	1	1	23	32			PEAKS DB
SHRPFLM(+15.99)LQARQSEDHP.H	Y	26.89	2064	17	13.9	517.013	4	45.79	1	9094	MB_221110_Qex_06.raw	0	0	0	1	17	Oxidation (M)	M7:Oxidation (M):1000.00	PEAKS DB
total 41 peptides

## Sheet: 4R peptide x rKLK8
Synthetic 4R peptide (SHRPFLMLQARQSEDHPHRRRRAGLECDGKVMICCKKQFFV)
with rKLK8
Protein coverage
Peptide	Uniq	-10lgP	Mass	Length	ppm	m/z	z	RT	Fraction	Scan	Source File	Area Sample 1	#Feature	#Feature Sample 1	Start	End	PTM	AScore	Found By
R.RAGLECDGKVNICCKK.Q	Y	79.39	1735.85	16	4.7	579.628	3	44.78	1	10374	MB_221110_Qex_07.raw	828330000	3	3	22	37			PEAKS DB
SHRPFLMLQARQSED.H	Y	78.44	1813.89	15	1.9	605.638	3	52.96	1	13781	MB_221110_Qex_07.raw	124590000	1	1	1	15			PEAKS DB
R.RAGLECDGKVNICCK.K	Y	75.09	1607.76	15	5.4	536.93	3	49.14	1	12295	MB_221110_Qex_07.raw	1368000000	4	4	22	36			PEAKS DB
R.AGLECDGKVNICCK.K	Y	71.06	1451.66	14	2.2	726.837	2	53.41	1	14085	MB_221110_Qex_07.raw	1294500000	3	3	23	36			PEAKS DB
R.RRAGLECDGKVNICCKK.Q	Y	70.81	1891.95	17	3.3	379.399	5	41.96	1	9196	MB_221110_Qex_07.raw	252310000	1	1	21	37			PEAKS DB
SHRPFLMLQAR.Q	Y	69.2	1354.73	11	6.8	452.587	3	56.67	1	15209	MB_221110_Qex_07.raw	5951400000	10	10	1	11			PEAKS DB
H.RPFLMLQARQSED.H	Y	63.76	1589.8	13	8.1	530.944	3	57.89	1	15628	MB_221110_Qex_07.raw	8571300	1	1	3	15			PEAKS DB
SHRPFLMLQARQS.E	Y	63.39	1569.82	13	6.6	524.284	3	52.12	1	13368	MB_221110_Qex_07.raw	15382000	3	3	1	13			PEAKS DB
SHRPFLMLQARQSEDHPHRR.R	Y	63.33	2497.26	20	6	500.463	5	70.29	1	20136	MB_221110_Qex_07.raw	99511000	3	3	1	20			PEAKS DB
SHRPFLM.L	Y	62.13	886.448	7	7.1	444.235	2	51.45	1	13064	MB_221110_Qex_07.raw	238320000	2	2	1	7			PEAKS DB
Q.ARQSEDHPHRRR.R	Y	61.44	1543.78	12	-3.6	386.952	4	24.14	1	2494	MB_221110_Qex_07.raw	23359000	2	2	10	21			PEAKS DB
Q.ARQSEDHPHR.R	Y	61.11	1231.58	10	-3.4	308.901	4	24.25	1	2538	MB_221110_Qex_07.raw	37606000	3	3	10	19			PEAKS DB
SHRPFLMLQARQSEDH.P	Y	60.8	1950.95	16	6.2	651.327	3	49.49	1	12283	MB_221110_Qex_07.raw	2809100	1	1	1	16			PEAKS DB
S.HRPFLMLQAR.Q	Y	59.89	1267.7	10	2.5	423.574	3	52.88	1	13688	MB_221110_Qex_07.raw	50013000	2	2	2	11			PEAKS DB
SHRPFLM(+15.99)LQAR.Q	Y	59.38	1370.72	11	5.8	343.69	4	49.43	1	13222	MB_221110_Qex_07.raw	6447100000	15	15	1	11	Oxidation (M)	M7:Oxidation (M):1000.00	PEAKS DB
SHRPFLM(+15.99)LQARQSEDHPHR.R	Y	59.25	2357.16	19	-4.6	472.436	5	42.9	1	9581	MB_221110_Qex_07.raw	531200000	7	7	1	19	Oxidation (M)	M7:Oxidation (M):1000.00	PEAKS DB
H.RPFLMLQARQ.S	Y	57.6	1258.7	10	1.6	630.357	2	58.01	1	15667	MB_221110_Qex_07.raw	10560000	1	1	3	12			PEAKS DB
SHRPFLMLQARQSEDHPHR.R	Y	57.48	2341.16	19	3.6	469.241	5	67.71	1	19250	MB_221110_Qex_07.raw	486300000	3	3	1	19			PEAKS DB
R.AGLECDGKVNICCKK.Q	Y	56.31	1579.75	15	5.6	527.594	3	48.28	1	11772	MB_221110_Qex_07.raw	1129500000	1	1	23	37			PEAKS DB
R.RAGLECDGK.V	Y	54.46	947.449	9	2.6	316.825	3	33.18	1	5882	MB_221110_Qex_07.raw	135890000	5	5	22	30			PEAKS DB
R.QSEDHPHR.R	Y	54.34	1004.44	8	-1.7	503.228	2	26.92	1	3382	MB_221110_Qex_07.raw	456730000	4	4	12	19			PEAKS DB
F.LMLQARQSEDHPHR.R	Y	54.34	1716.85	14	4	573.292	3	37.29	1	7314	MB_221110_Qex_07.raw	26283000	2	2	6	19			PEAKS DB
R.RRAGLECDGKVNICCK.K	Y	54.3	1763.86	16	0	353.779	5	45.67	1	10688	MB_221110_Qex_07.raw	18799000	1	1	21	36			PEAKS DB
D.GKVNICCK.K	Y	54.22	863.436	8	3.8	288.82	3	37.83	1	7505	MB_221110_Qex_07.raw	80799000	2	2	29	36			PEAKS DB
L.MLQARQSEDHPHR.R	Y	53.66	1603.76	13	1.7	535.596	3	31.8	1	5182	MB_221110_Qex_07.raw	15696000	2	2	7	19			PEAKS DB
C.DGKVNICCK.K	Y	53.29	978.463	9	3.2	327.163	3	40.38	1	8541	MB_221110_Qex_07.raw	5258700	1	1	28	36			PEAKS DB
Q.ARQSEDHPHRR.R	Y	53.01	1387.68	11	-4.5	463.566	3	24.12	1	2486	MB_221110_Qex_07.raw	7068900	2	2	10	20			PEAKS DB
C.DGKVNICCKK.Q	Y	52.74	1106.56	10	1.9	369.861	3	36.09	1	6812	MB_221110_Qex_07.raw	27628000	2	2	28	37			PEAKS DB
M.LQARQSEDHPHRR.R	Y	52.7	1628.82	13	-1.8	326.772	5	27.56	1	3588	MB_221110_Qex_07.raw	6259800	3	3	8	20			PEAKS DB
SHRPFLML.Q	Y	52.16	999.532	8	4.4	500.776	2	63.26	1	17674	MB_221110_Qex_07.raw	10301000	2	2	1	8			PEAKS DB
S.HRPFLMLQARQSEDHPHR.R	Y	52.04	2254.13	18	1.9	564.541	4	43.36	1	9641	MB_221110_Qex_07.raw	29112000	1	1	2	19			PEAKS DB
L.M(+15.99)LQARQSEDHPHR.R	Y	51.7	1619.76	13	-0.5	540.927	3	29.9	1	4411	MB_221110_Qex_07.raw	2687800	1	1	7	19	Oxidation (M)	M1:Oxidation (M):1000.00	PEAKS DB
R.PFLM(+15.99)LQAR.Q	Y	50.56	990.532	8	6.6	496.277	2	60.77	1	16746	MB_221110_Qex_07.raw	8678400	2	2	4	11	Oxidation (M)	M4:Oxidation (M):1000.00	PEAKS DB
SHRPFLMLQARQSEDHPHRRR.R	Y	50.11	2653.36	21	2.2	664.35	4	41.47	1	8893	MB_221110_Qex_07.raw	226100000	2	2	1	21			PEAKS DB
R.PFLMLQAR.Q	Y	50.1	974.537	8	6.6	488.279	2	66.14	1	18717	MB_221110_Qex_07.raw	23906000	1	1	4	11			PEAKS DB
SHRPFLMLQARQ.S	Y	49.36	1482.79	12	4.5	371.706	4	52.7	1	13600	MB_221110_Qex_07.raw	53301000	4	4	1	12			PEAKS DB
L.MLQARQSEDHPHRR.R	Y	49.33	1759.86	14	-0.8	587.628	3	30.13	1	4536	MB_221110_Qex_07.raw	761130	1	1	7	20			PEAKS DB
SHRPFLMLQA.R	Y	49.13	1198.63	10	3.8	600.324	2	61.37	1	16979	MB_221110_Qex_07.raw	24455000	2	2	1	10			PEAKS DB
R.RRRAGLECDGK.V	Y	48.52	1259.65	11	0.5	315.92	4	31.55	1	5070	MB_221110_Qex_07.raw	5617300	1	1	20	30			PEAKS DB
R.QSEDHPHRRR.R	Y	48.44	1316.64	10	-3.6	330.167	4	24.09	1	2418	MB_221110_Qex_07.raw	473080000	4	4	12	21			PEAKS DB
R.AGLECDGK.V	Y	48.23	791.348	8	3.4	396.683	2	37.28	1	7303	MB_221110_Qex_07.raw	0	0	0	23	30			PEAKS DB
Q.SEDHPHRR.R	Y	47.59	1032.48	8	-3.6	517.248	2	24.02	1	2409	MB_221110_Qex_07.raw	15414000	3	3	13	20			PEAKS DB
M.LQARQSEDHPHR.R	Y	47.31	1472.72	12	0.6	491.915	3	28.65	1	4023	MB_221110_Qex_07.raw	143220000	5	5	8	19			PEAKS DB
D.GKVNICCKKQFFV	Y	46.29	1512.79	13	3.1	505.274	3	55.81	1	14812	MB_221110_Qex_07.raw	4140400	1	1	29	41			PEAKS DB
R.PFLM(+15.99)LQARQSEDHPHR.R	Y	45.84	1976.96	16	3.5	495.25	4	47.68	1	11543	MB_221110_Qex_07.raw	23407000	2	2	4	19	Oxidation (M)	M4:Oxidation (M):1000.00	PEAKS DB
P.FLMLQAR.Q	Y	45.84	877.484	7	1.6	439.75	2	61.88	1	17155	MB_221110_Qex_07.raw	7991900	1	1	5	11			PEAKS DB
SHRPFLMLQARQSEDHP.H	Y	45.73	2048	17	14.5	513.015	4	48.51	1	11874	MB_221110_Qex_07.raw	0	0	0	1	17			PEAKS DB
D.GKVNICCKK.Q	Y	45.73	991.531	9	1.5	331.518	3	30.89	1	4817	MB_221110_Qex_07.raw	1641400	1	1	29	37			PEAKS DB
F.LM(+15.99)LQARQSEDHPHR.R	Y	45.38	1732.84	14	4.2	347.577	5	35.54	1	6724	MB_221110_Qex_07.raw	54689000	2	2	6	19	Oxidation (M)	M2:Oxidation (M):1000.00	PEAKS DB
K.VNICCKK.Q	Y	45.37	806.414	7	3.6	269.813	3	39.95	1	8322	MB_221110_Qex_07.raw	1594500000	2	2	31	37			PEAKS DB
P.FLMLQARQSEDHPHR.R	Y	45.36	1863.92	15	4.9	466.989	4	47.87	1	11602	MB_221110_Qex_07.raw	33250000	2	2	5	19			PEAKS DB
R.QSEDHPHRR.R	Y	45.19	1160.54	9	-2.7	581.278	2	24.06	1	2423	MB_221110_Qex_07.raw	70304000	3	3	12	20			PEAKS DB
R.RAGLECDGKVNIC.C	Y	44.78	1376.65	13	5.9	689.338	2	52.39	1	13487	MB_221110_Qex_07.raw	1178400	1	1	22	34			PEAKS DB
SHRPFLMLQ.A	Y	44.24	1127.59	9	4.8	376.873	3	59.59	1	16291	MB_221110_Qex_07.raw	8638700	1	1	1	9			PEAKS DB
Q.SEDHPHR.R	Y	43.88	876.384	7	-5.7	293.134	3	24.09	1	2463	MB_221110_Qex_07.raw	18753000	1	1	13	19			PEAKS DB
A.GLECDGK.V	Y	43.78	720.311	7	5.8	361.165	2	34.64	1	6247	MB_221110_Qex_07.raw	5209800	1	1	24	30			PEAKS DB
SHRPFLM(+15.99)LQA.R	Y	43.78	1214.62	10	6.9	608.323	2	56.18	1	14979	MB_221110_Qex_07.raw	26063000	2	2	1	10	Oxidation (M)	M7:Oxidation (M):1000.00	PEAKS DB
L.QARQSEDHPHRR.R	Y	43.52	1515.74	12	-3.9	506.252	3	24.19	1	2511	MB_221110_Qex_07.raw	1409300	1	1	9	20			PEAKS DB
G.KVNICCK.K	Y	41.79	806.414	7	1.8	269.812	3	37.38	1	7375	MB_221110_Qex_07.raw	4039400	1	1	30	36			PEAKS DB
SHRPFLM(+15.99)LQ.A	Y	41.65	1143.59	9	6.1	572.804	2	53.66	1	14001	MB_221110_Qex_07.raw	3488700	1	1	1	9	Oxidation (M)	M7:Oxidation (M):1000.00	PEAKS DB
R.RAGLECDGKVNICCKKQ.F	Y	41.3	1863.91	17	-11.9	466.98	4	42.2	1	9279	MB_221110_Qex_07.raw	9372800	1	1	22	38			PEAKS DB
L.QARQSEDHPHR.R	Y	41	1359.64	11	-4	340.916	4	24.39	1	2582	MB_221110_Qex_07.raw	5785600	2	2	9	19			PEAKS DB
E.CDGKVNICCKK.Q	Y	40.91	1209.57	11	3.9	404.198	3	44.76	1	10312	MB_221110_Qex_07.raw	11636000	1	1	27	37			PEAKS DB
S.HRPFLM(+15.99)LQAR.Q	Y	40.78	1283.69	10	5.1	428.907	3	48.71	1	11970	MB_221110_Qex_07.raw	5798600	1	1	2	11	Oxidation (M)	M6:Oxidation (M):1000.00	PEAKS DB
H.RPFLMLQARQS.E	Y	40.72	1345.73	11	6	449.586	3	57.62	1	15534	MB_221110_Qex_07.raw	301720	1	1	3	13			PEAKS DB
F.LM(+15.99)LQARQSEDHPHRR.R	Y	39.45	1888.94	15	2.4	378.797	5	33.88	1	6098	MB_221110_Qex_07.raw	35567000	1	1	6	20	Oxidation (M)	M2:Oxidation (M):1000.00	PEAKS DB
G.KVNICCKK.Q	Y	39.42	934.509	8	4.6	312.512	3	33.07	1	5635	MB_221110_Qex_07.raw	181920	1	1	30	37			PEAKS DB
SHRPFLMLQARQSEDHPH.R	Y	38.38	2185.06	18	3.2	438.021	5	47.39	1	11455	MB_221110_Qex_07.raw	38139000	1	1	1	18			PEAKS DB
Q.SEDHPHRRR.R	Y	38.06	1188.59	9	-3.5	397.201	3	24.03	1	2407	MB_221110_Qex_07.raw	59957000	2	2	13	21			PEAKS DB
SHRPFLM(+15.99)LQARQSEDHPHRRRR.A	Y	38.06	2825.46	22	3.5	566.101	5	34.99	1	6400	MB_221110_Qex_07.raw	0	0	0	1	22	Oxidation (M)	M7:Oxidation (M):1000.00	PEAKS DB
S.HRPFLM(+15.99)LQARQSEDHPHR.R	Y	38.02	2270.12	18	3.3	455.034	5	41.05	1	8784	MB_221110_Qex_07.raw	23954000	1	1	2	19	Oxidation (M)	M6:Oxidation (M):1000.00	PEAKS DB
R.RAGLECDGKVNICCKKQFFV	Y	37.76	2257.12	20	-0.7	565.286	4	60.25	1	16553	MB_221110_Qex_07.raw	0	0	0	22	41			PEAKS DB
SHRPFLM(+15.99)L.Q	Y	37.73	1015.53	8	3.4	508.773	2	58.91	1	16261	MB_221110_Qex_07.raw	26088000	2	2	1	8	Oxidation (M)	M7:Oxidation (M):1000.00	PEAKS DB
M.LQARQSEDHPHRRR.R	Y	37.57	1784.93	14	-3.6	357.991	5	26.64	1	3288	MB_221110_Qex_07.raw	4455500	1	1	8	21			PEAKS DB
R.RRAGLECD.G	Y	36.82	918.434	8	6.1	460.227	2	34.6	1	6228	MB_221110_Qex_07.raw	35890000	1	1	21	28			PEAKS DB
R.RRAGLECDGK.V	Y	35.77	1103.55	10	3	368.859	3	33.36	1	5759	MB_221110_Qex_07.raw	11875000	1	1	21	30			PEAKS DB
R.QSEDHPHRRRR.A	Y	35.42	1472.75	11	-5.1	295.555	5	24.23	1	2657	MB_221110_Qex_07.raw	17645000	2	2	12	22			PEAKS DB
L.QARQSEDHPHRRR.R	Y	34.35	1671.84	13	-3.9	558.286	3	24.12	1	2474	MB_221110_Qex_07.raw	5664200	2	2	9	21			PEAKS DB
F.LM(+15.99)LQARQSEDHPHRRR.R	Y	34.02	2045.04	16	7	410.019	5	33.76	1	5910	MB_221110_Qex_07.raw	5086700	1	1	6	21	Oxidation (M)	M2:Oxidation (M):1000.00	PEAKS DB
P.FLMLQARQSED.H	Y	33.95	1336.64	11	6.8	669.334	2	60.31	1	16589	MB_221110_Qex_07.raw	1767600	1	1	5	15			PEAKS DB
H.RPFLMLQARQSEDHPHRRR.R	Y	33.44	2429.27	19	5	486.864	5	40.97	1	8911	MB_221110_Qex_07.raw	46429000	1	1	3	21			PEAKS DB
A.GLECDGKVNICCKK.Q	Y	32.93	1508.71	14	-4.1	503.91	3	47.26	1	11356	MB_221110_Qex_07.raw	0	0	0	24	37			PEAKS DB
L.MLQARQSEDHPHRRR.R	Y	32.71	1915.97	15	-0.5	479.998	4	38.64	1	7842	MB_221110_Qex_07.raw	0	0	0	7	21			PEAKS DB
SHRPFLM(+15.99)LQARQSEDHPHRRR.R	Y	32.41	2669.36	21	-4	534.877	5	35.29	1	6519	MB_221110_Qex_07.raw	84943000	1	1	1	21	Oxidation (M)	M7:Oxidation (M):1000.00	PEAKS DB
F.LMLQARQSEDHPHRR.R	Y	32.27	1872.95	15	2.6	469.246	4	35.2	1	6485	MB_221110_Qex_07.raw	0	0	0	6	20			PEAKS DB
L.QARQSEDHPHRRRR.A	Y	32.22	1827.94	14	-2	457.992	4	30.94	1	4840	MB_221110_Qex_07.raw	0	0	0	9	22			PEAKS DB
total 86 peptides
