# Supplementary material for: Kallikrein-8 mediates furin-independent Activin-A precursor processing to stimulate tumor growth in melanoma
Source: Nat Commun. 2025 Mar 10;16:2354. doi: 10.1038/s41467-025-57661-5 (PMC11893775; doi:10.1038/s41467-025-57661-5)
Supplement: Supplementary file 4 — Supplementary Data 2 [file 41467_2025_57661_MOESM4_ESM.xlsx]

## Sheet: Sheet 1
Supplementary Data related to Figure 3B-D
Number of patients	Total	With pathological status	Primary tumor	Metastasis
	445	410	103	342
		Only those are used in 3C	Only those are used in 3D
Number of patients in barplot of Fig. 3C	KLK8 status	Primary tumor	Metastasis	All patients
	Positive	67	92	159
	Negative	32	219	251
	Total	159	251	410
Number of patients in boxplot of Fig. 3D	KLK8 status	Primary tumor
	Positive	70
	Negative	33
	Total	103
Detail for Boxplot of Fig. 3D	KLK8 status	Minimum	Maximum	Mediam	Lower hinge (lower 25%)	Higher hinge (higher 75%)	IQR	Lower whisker (1.5 * IQR from lower hinge)	Higher whisker (1.5 * IQR from higher hinge)
	Positive	1.9176	9.3735	4.57325	3.53105	5.7671	2.23605	0.176975	9.12117
	Negative	1.1862	8.5437	4.3146	3.1991	5.4245	2.2254	-0.139	8.7626
Fig.3D All values
Sample	KLK8 status	INHBA log2(norm_count+1)
1	Positive	4.9175
2	Positive	5.9182
3	Positive	4.7586
4	Negative	2.558
5	Positive	9.1311
6	Positive	5.4163
7	Negative	5.6441
8	Negative	4.3146
9	Positive	6.5014
10	Positive	3.1276
11	Positive	6.6584
12	Negative	6.3009
13	Positive	3.4276
14	Negative	4.197
15	Positive	3.0218
16	Positive	5.0374
17	Positive	3.9762
18	Positive	4.6783
19	Positive	1.9575
20	Negative	4.2493
21	Negative	5.3254
22	Positive	3.3677
23	Negative	2.5782
24	Negative	3.514
25	Negative	3.6084
26	Negative	4.9214
27	Negative	4.2833
28	Negative	5.3431
29	Negative	1.1862
30	Positive	3.9478
31	Positive	6.614
32	Positive	5.9285
33	Positive	5.8135
34	Positive	6.9126
35	Positive	3.7058
36	Positive	4.5592
37	Positive	4.7004
38	Positive	3.1503
39	Positive	3.9691
40	Positive	5.2014
41	Positive	2.11
42	Positive	2.4152
43	Negative	1.8027
44	Negative	6.1433
45	Negative	4.6928
46	Negative	2.373
47	Positive	3.8124
48	Positive	5.7737
49	Positive	3.5333
50	Positive	5.1792
51	Positive	5.3102
52	Positive	5.7473
53	Positive	3.2898
54	Positive	3.5303
55	Negative	2.2832
56	Positive	4.5773
57	Positive	2.038
58	Positive	7.7822
59	Negative	5.4245
60	Positive	4.155
61	Positive	4.5692
62	Positive	3.2691
63	Positive	4.9551
64	Positive	4.0258
65	Positive	2.4675
66	Positive	3.0654
67	Positive	4.0747
68	Positive	3.9051
69	Positive	2.9195
70	Negative	5.4121
71	Positive	2.8458
72	Negative	6.0747
73	Negative	3.0902
74	Negative	3.1991
75	Positive	4.0726
76	Positive	8.9958
77	Positive	4.4168
78	Positive	6.4989
79	Positive	6.1388
80	Positive	6.6766
81	Negative	7.1622
82	Negative	5.896
83	Negative	4.753
84	Positive	7.4119
85	Negative	8.3379
86	Positive	5.3841
87	Positive	4.3828
88	Positive	5.3858
89	Negative	4.4985
90	Positive	5.4958
91	Negative	8.5437
92	Positive	4.8196
93	Negative	3.5425
94	Positive	5.9097
95	Negative	3.4584
96	Negative	2.9789
97	Positive	4.0408
98	Positive	1.9176
99	Positive	6.0364
100	Positive	9.3735
101	Positive	4.0705
102	Positive	2.6279
103	Positive	4.6608
