# Supplementary material for: Kallikrein-8 mediates furin-independent Activin-A precursor processing to stimulate tumor growth in melanoma
Source: Nat Commun. 2025 Mar 10;16:2354. doi: 10.1038/s41467-025-57661-5 (PMC11893775; doi:10.1038/s41467-025-57661-5)
Supplement: Supplementary file 7 — Source Data [file 41467_2025_57661_MOESM7_ESM.zip]

Archive with 2 entries (2 files):
- Source Data - datasets and uncropped blots.xlsx
- Source Data - uncropped blots.pdf
