# Supplementary material for: Kallikrein-8 mediates furin-independent Activin-A precursor processing to stimulate tumor growth in melanoma
Source: Nat Commun. 2025 Mar 10;16:2354. doi: 10.1038/s41467-025-57661-5 (PMC11893775; doi:10.1038/s41467-025-57661-5)
Supplement: Supplementary file 7 — Source Data [file 41467_2025_57661_MOESM7_ESM.zip › Source Data - datasets and uncropped blots.xlsx]

## Sheet: Fig1_source
Source Data Figure 1
1E
CAGA-Luc [RLU]	siNT	siCyto
	166.236	20.5807
	114.052	15.0836
	148.81	9.49352
	153.449	30.0519
	85.8023	15.1811
	137.926	22.66
	170.64	30.1643
	125.475	32.546
	114.63	58.4345
	161.243	28.1005
	145.153	38.7269
	156.756	29.6086
	199.628	31.1425
	128.222	21.9471
	95.8473	19.3718
	120.246	16.8829
	130.087	28.9023
	124.03	17.4875
1F
CAGA-Luc [%]	Control	siNT	siKlk6	siSpag5	siC1rl	siHspa14	siAdamts10	siCts7	siPlg	siPsmc6	siUsp29	si4930453N24Rik	siPsma2	siKlk8
	100	45.0792	23.8288	6.05793	23.1969	8.76792	8.62187	15.2743	9.05485	11.1633	8.95319	7.6008	3.52888	4.80777
	100	45.0792	28.5584	32.622	13.2138	26.6465	19.5059	12.7835	17.7161	8.73716	8.51676	8.0288	10.9739	1.52761
1G
A70/A110	UT	siNT	siCyto	siKlk8	siKlk6	siPlg	siC1rl	siAdamts10
	0.999458	0.338573	0.0001108	7.0604e-05	0.134337	0.280044	0.155224	0.0273766
	1.10214	0.267736	0.0598387	7.7795e-05	0.206578	0.498215	0.139886	0.0240873
1H
A70/A110	UT	siNT	siCyto	siKlk8_1	siKlk8_2	siKlk8_3	siKlk8_4	siKlk8 pool
	1.40376	0.267736	0.00141718	0.406034	0.0004111	0.00022055	0.00025685	0.00056552
	1.00771	0.254933	0.00040419	0.724813	0.13048	0.0123477	0.00921712	0.00015321
	1.14748	0.359352	0.112393	0.77391	0.133904	0.142671	0.220204	0.106424
1I
CAGA-Luc [%]	Total activity									CMK [100 µM]
	UT	siNT	siCyto	siKlk8_1	siKlk8_2	siKlk8_3	siKlk8_4	siKlk8_pool		UT	siNT	siCyto	siKlk8_1	siKlk8_2	siKlk8_3	siKlk8_4	siKlk8_pool
	100	81.6657	4.71431	98.9736	10.8104	36.5945	31.3302	59.5664		100	39.7737	5.8559	100.057	5.12426	11.7211	22.5903	10.3014
	100	71.8507	34.2302	95.0308	33.47	59.6759	62.7421	47.5218		100	57.0379	10.8286	76.3568	3.20268	7.94579	14.9245	5.55029

## Sheet: Fig2_source
Source Data Figure 2
2B
AMC [%] CMK	rKLK8													rFurin
	0.0	0.01	0.02	0.05	0.1	0.2	0.39	0.78	1.56	3.13	6.25	12.5		0.0	0.01	0.02	0.05	0.1	0.2	0.39	0.78	1.56	3.13	6.25	12.5
	100	105.366	107.026	97.3625	87.833	64.7854	36.9179	26.9308	13.3384	7.69931	4.59946	2.45305		100	47.3186	24.724	24.2114	15.4574	14.7082	12.224	18.8486	21.53	13.0915	11.7114	9.38486
	100	104.807	103.222	99.0972	77.3737	56.7474	36.4896	21.5472	8.13791	4.87185	4.66172	2.97032		100	69.0301	48.495	38.323	24.4795	14.8002	9.73551	12.9994	15.0816	5.21739	13.5059	13.2245
AMC [%] D6R	rKLK8													rFurin
	0.0	0.39	0.78	1.56	3.13	6.25	12.5	25	50	100	200	400		0.0	0.39	0.78	1.56	3.13	6.25	12.5	25	50	100	200	400
	100	98.7824	102.742	93.5191	90.3003	80.4473	61.0112	55.9077	45.1242	39.6559	31.0378	27.752		100	57.9528	36.063	25.6693	29.5013	14.6457	10.4462	5.19685	7.29659	9.13386	12.231	11.8635
	100	96.3687	98.501	92.8832	89.9943	73.1975	54.0278	44.0767	35.7926	28.7425	23.505	19.8758		100	80.9718	65.5155	48.6729	31.5925	23.9476	18.1096	22.6767	16.521	21.247	18.9039	18.0699
2F
CAGA-Luc [RLU]	Total activity							CMK [100 µM]
	B16-F1		FurKO#1		DKO			B16-F1		FurKO#1		DKO
	WT	R310A	WT	R310A	WT	R310A		WT	R310A	WT	R310A	WT	R310A
	138.019	50.6282	199.677	5.14012	83.4111	1.09314		96.626	24.2157	138.342	0.713043	20.0651	0.702318
	101.416	39.6863	93.222	1.03378	51.7959	1.00569		99.3732	19.615	18.7766	0.543279	7.9306	0.523081
	95.0947	59.1661	205.377	5.76352	133.075	1.57569		74.078	42.6478	80.8066	0.72564	20.5483	0.886238
	108.218	54.118	74.906	0.862675	77.0671	0.933086		63.1359	30.0673	49.7036	0.566743	43.8679	0.741439
			140.648	1.33882	140.734	1.37467				62.9063	0.541018	50.6636	0.60938
2H
CAGA-Luc [RLU]	Total activity									CMK [100 µM]
	B16-F1				FurKO#1					B16-F1				FurKO#1
	WT	R310A	delR310	RALE	WT	R310A	delR310	RALE		WT	R310A	delR310	RALE	WT	R310A	delR310	RALE
	133.67	49.2551	138.441	134.2	152.966	2.8006	111.004	123.734		85.1317	25.506	94.0138	79.0133	107.419	0.53735	47.3162	80.6294
	91.9759	44.1716	160.847	198.401	162.771	1.30209	96.8985	200.563		56.3283	25.069	109.484	123.652	89.8962	0.873834	29.9621	109.157

## Sheet: Fig3_source
Source Data Figure 3
																3F	Klk8 mRNA expression
																	YUMM3.3
																	rActA 40	rActA 20	-	βA	βA + SB
																	1	2.36756	6.96717	20.8431	2.29261
																	1	6.69228	3.05527	10.3169	3.56795
																	1	3.25917	1.28503	23.4671	2.40781
																	1	2.08717	1.8625	11.822	3.57907
																	1	1.5451	1.1691	12.0152	4.77969
																	1	0.975177	1.95526	7.37709
																	1	1.31262		16.5299
																	1
																3G	Klk8 mRNA expression
																	C81-61		SH-4
																	Untreated	rActA 40	Untreated	rActA 40
																	1	17.6333	1	2.07544
																	1	18.0969	1	5.65856
																			1	2.26957

## Sheet: Fig4_source
Source Data Figure 4
4A
Fluorescence	B16F1-βA
	-	IPTG	shLuc	shLuc + IPTG	shKlk8_1	shKlk8_1 + IPTG	shKlk8_4	shKlk8_4 + IPTG
	1	1.1921	1.01941	0.909237	1.06052	0.865931	0.868079	0.685742
	1	1.06017	0.965976	0.951787	0.906954	0.749374	1.00014	0.806175
	1	1.10566	1.06153	1.04847	0.867448	0.712951	0.900356	0.760448
	1	0.949449	0.833772	0.892007	1.06467	0.850369	1.0233	0.847195
	1	0.947418
	1	1.08197
4B
Fluorescence	B16F1-Ctrl
	-	IPTG	shLuc	shLuc + IPTG	shKlk8_1	shKlk8_1 + IPTG	shKlk8_4	shKlk8_4 + IPTG
	1	1.05538	0.972443	1.01674	0.951405	0.802652	1.32086	1.02012
	1	1.34568	1.29175	1.31083	1.14272	1.06703	1.20262	0.943536
	1	1.24259	1.12076	1.06844	1.45685	1.27713	1.19715	0.789753
	1	1.24968	1.40491	1.29229	1.22432	0.925209	1.27659	0.983962
4C
Macrocolonies	B16F1-βA						B16F1-Ctrl
	-	IPTG	shLuc + IPTG	shKlk8_1 + IPTG	shKlk8_4 + IPTG		-	IPTG	shLuc + IPTG	shKlk8_1 + IPTG	shKlk8_4 + IPTG
	414	667	779	576	266		1255	796	1030	544	281
	402	489	897	258	259		944	805	1310	419	605
	768	570	592	502	113		684	553	1218	721	432
	610	565	538	632	293		925	987	1212	642	324
	712	523	592	298	158		1069	1008	526	462	668
	507	671	855	265	186		739	1050	1391	599	646

## Sheet: Fig5_source
Source Data Figure 5
	5B
		Ctrl tumor volumes [mm3]
	Days post i.d. graft	WT-Ctrl									WT-Ctrl IPTG					WT-Ctrl shLuc IPTG					WT-Ctrl shKlk8_1 IPTG					WT-Ctrl shKlk8_4 IPTG
	6	42.1736	97.3317	75.7018	83.9573	33.8849	57.431	50.558	43.5992	37.1407	37.1054	50.6098	61.7408	34.7631	50.5443	68.1497	52.1277	40.5232	80.2991	62.4315	104.539	47.0153	46.2651	53.1797	31.4736	38.1526	12.9198	40.0177	38.1865
	8	46.9532	206.668	125.625	64.835	25.0017	74.4142	68.8451	51.4774	41.5039	213.083	192.934	167.335	72.7232	181.038	145.235	108.186	29.3316	234.451	74.3441	236.458	105.694	83.5844	119.644	62.2711	100.335	86.0881	113.627	75.8517
	10	182.078	608.105	358.586	148.285	104.571	198.746	249.684	193.293	84.8035	385.172	462.408	297.658	58.7005	528.675	385.023	334.479	125.928	485.635	238.494	487.423	271.602	287.245	225.162	164.833	590.238	370.234	381.851	166.619
	11										543.087	707.895	497.293	228.783	541.907	443.288	685.113	197.028	754.61	452.921	953.898	477.483	527.588	433.369	226.071	704.721	551.716	477.452	270.532
	12	383.148	900.01	935.081	435.719	390.875	621.428	312.214	332.925	146.635	599.123	833.593	640.905	160.156	937.724	686.494	660.188	645.652	804.195	670.078	880.584	647.71	568.246	527.402	403.371	750.836	682.403	888.095	386.795
		BA tumor volumes [mm3]
	Days post i.d. graft	WT-βA									WT-βA IPTG										WT-βA shLuc IPTG								WT-βA shKlk8_1 IPTG									WT-βA shKlk8_4 IPTG
	6	40.9852	21.9129	98.9158	56.1732	59.8102	21.6524	45.7267	12.9198	60.4656	12.9198	22.058	24.353	19.3406	12.9198	12.9198	18.3608	24.032	41.6412	50.781	75.3566	38.9432	34.8891	27.2569	67.6252	19.2492	12.9198	51.2152	13.8268	12.9198	13.4354	21.7327	12.9198	51.3477	16.8987	12.9198	26.876	14.5976	12.9198	15.2118	12.9198	12.9198	12.9198	12.9198	12.9198	26.4622	16.2511
	8	182.23	111.397	304.101	184.978	203.698	203.891	120.449	40.8013	193.702	12.9198	157.848	154.539	78.1583	12.9198	70.3578	66.2437	145.57	192.109	151.605	232.395	134.046	113.243	21.9706	194.054	143.309	255.167	144.36	40.5958	45.2823	24.526	63.7952	33.4662	175.315	70.1637	34.071	80.4839	38.8429	12.9198	35.3859	12.9198	26.2538	35.0403	21.9921	28.8435	102.496	60.8675
	10	301.892	126.103	498.541	243.423	177.711	523.639	447.024	124.337	560.316	90.1767	329.596	223.672	229.582	70.8821	277.143	266.52	454.793	385.668	312.385	386.405	443.379	235.286	112.262	673.97	579.602	438.562	270.855	97.9377	140.88	80.2102	211.264	126.138	306.994	139.779	90.1548	88.661	153.903	12.9198	178.532	109.764	117.731	85.0684	12.9198	86.0671	292.517	156.771
	11	807.547	295.568	912.179	369.442	468.885	850.963	520.575	283.336	768.711	380.326	563.406	332.408	502.765	152.94	386.416	340.802	794.337	503.161	390.407	545.547	659.394	466.786	181.145	654.455	651.838	522.269	339.66	118.816	286.529	164.474	346.511	174.516	400.452	309.46	134.52	110.939	212.189	25.8347	318.169	154.507	141.678	124.387	23.0004	111.898	326.834	177.399
	12	856.207	343.939	1239.1	475.783	568.152	1197.62	732.664	522.567	930.549	528.064	834.736	406.607	803.433	390.906	568.348	327.113	1153.11	586.093	443.941	545.547	776.418	440.637	335.757	818.264	963.386	490.988	374.156	189.024	370.08	304.91	466.085	282.222	432.889	400.663	257.03	185.887	287.639	93.4345	374.261	460.151	262.624	273.615	32.457	181.784	346.729	387.76
																	5D
																	Activin-A ratios
																	A110/A60	-	IPTG	shLuc + IPTG	shKlk8_1 + IPTG	shKlk8_4 + IPTG
																		0.460806	0.729502	0.244935	0.916356	0.602319
																		0.446424	0.916552	0.285964	0.845239	0.916368
																		0.302209	0.317879	0.600593	0.887415	0.738424
																		0.129237	0.351157	0.60355	0.478789	0.475115
																		0.483223	0.878058	0.869192		0.569131
																	A110/A30	-	IPTG	shLuc + IPTG	shKlk8_1 + IPTG	shKlk8_4 + IPTG
																		0.104228	0.119241	0.112109	0.201273	0.114489
																		0.0959763	0.10561	0.120909	0.184345	0.147982
																		0.0787946	0.0734932	0.16983	0.131186	0.133291
																		0.0562588	0.084255	0.0928805	0.109684	0.0948574
																		0.11111	0.119204	0.187693		0.147805
																	A60/A30	-	IPTG	shLuc + IPTG	shKlk8_1 + IPTG	shKlk8_4 + IPTG
																		0.226186	0.163456	0.457708	0.219645	0.19008
																		0.214989	0.115225	0.422812	0.218098	0.161488
																		0.260729	0.231199	0.282771	0.14783	0.180507
																		0.435317	0.239935	0.15389	0.229086	0.199651
																		0.229936	0.135759	0.21594		0.259702
																	A30 in plasma	-	IPTG	shLuc + IPTG	shKlk8_1 + IPTG	shKlk8_4 + IPTG
																		5139304	2045367	2630602	2538000	1581344
																		1745328	4870236	3725195	699085	199410
																		5119309	2002173	495696	42274	2136875
																		1039708	2256408	1998297	2049984	634810
																		1695316	1036228	1440720	2980406	837892
	5E
	Tumor volumes [mm3]
	Days post i.d. graft	FurKO#2-βA										FurKO#2-βA IPTG								FurKO#2-βA shLuc IPTG									FurKO#2-βA shKlk8_1 IPTG										FurKO#2-βA shKlk8_4 IPTG
	6	96.3553	12.9198	67.5504	93.1696	12.9198	12.9198	56.2102	12.9198	47.4326	12.9198	104.741	78.3906	80.2284	12.9198	50.4486	28.419	12.9198	34.1868	70.065	36.0522	105.78	68.4695	83.6855	22.2362	12.9198	31.7075	56.9	12.9198	61.2922	12.9198	68.3825	83.6855	40.654	46.5704	31.5395	17.7986	12.9198	12.9198	12.9198	12.9198	12.9198	42.9099	12.9198	12.9198	30.1101	35.1822
	8	252.476	105.78	293.784	272.897	75.4308	69.8423	288.601	92.4779	273.432	358.957	266.109	483.109	189.982	83.6739	184.898	135.315	110.863	187.551	200.107	123.631	278.558	309.475	396.459	262.687	186.069	206.028	532.014	52.8203	337.45	94.4617	279.807	231.464	221.374	299.329	101.055	71.6124	64.0107	45.9693	95.0581	57.9226	40.1063	109.272	75.4554	36.1422	200.665	85.6636
	10	779.87	328.843	511.712	502.236	274.752	128.408	403.718	250.805	370.966	627.667	542.615	482.562	463.688	153.376	285.327	340.629	258.675	373.195	473.896	317.361	582.606	695.491	696.754	478.95	458.514	546.06	916.694	237.21	604.741	335.369	417.282	563.207	355.55	491.279	173.22	398.377	318.483	148.255	289.651	183.398	134.126	343.349	196.054	60.5912	391.32	280.897
	11	869.585	518.692	802.519	766.032	534.572	143.246	384.693	353.146	334.452	980.589	637.786	662.894	496.18	228.353	276.074	408.076	311.251	424.587	634.228	316.769	602.342	809.12	718.387	631.528	425.205	573.678	936.124	215.662	752.846	266.676	446.364	604.649	448.441	665.878	259.45	372.896	347.998	145.751	232.072	193.78	186.823	414.441	263.586	55.831	552.455	204.195
	12	967.746	902.002	1034.71	880.13	538.291	287.172	391.205	450.705	437.899	965.752	935.921	872.06	692.854	500.71	396.793	491.065	369.17	467.28	593.913	548.5	791.5	872.711	648.488	720.328	468.209	677.119	1339.64	398.269	703.116	352.359	582.977	647.634	564.825	866.781	340.585	427.833	572.491	257.033	459.493	255.721	202.087	560.586	365.418	67.488	789.059	239.738
																	5G
																	Activin-A ratios
																	A110/A70	-	IPTG	shLuc + IPTG	shKlk8_1 + IPTG	shKlk8_4 + IPTG
																		0.402902	0.433762	0.104572	0.299424	0.308536
																		0.503523	0.176554	0.184174	0.30916	0.374707
																		0.210904	0.501739	0.347868	0.340438	0.330335
																		0.176604	0.236954	0.0943301	0.45348	0.339406
																				0.3135	0.427227
																	A110/A30	-	IPTG	shLuc + IPTG	shKlk8_1 + IPTG	shKlk8_4 + IPTG
																		1.45286	0.339329	0.185222	0.967954	1.09958
																		0.523541	0.321947	0.119022	0.856962	0.606972
																		0.274839	0.243105	0.0992766	0.541532	0.82708
																		0.419262	0.150152	0.127624	0.744483	0.375725
																				0.0429608	0.858964
																	A70/A30	-	IPTG	shLuc + IPTG	shKlk8_1 + IPTG	shKlk8_4 + IPTG
																		3.60599	0.782292	1.77124	3.23272	3.56386
																		1.03976	1.82351	0.64625	2.77191	1.61986
																		1.30315	0.484525	0.285386	1.59069	2.50376
																		2.37402	0.633676	1.35295	1.64171	1.10701
																				0.137036	2.01055
																	A30 in plasma	-	IPTG	shLuc + IPTG	shKlk8_1 + IPTG	shKlk8_4 + IPTG
																		1292175	811800	797275	451225	1279750
																		1823302	1087975	325975	1463100	222775
																		7708844	1325275	2668125	1200675	790600
																		835600	123725	950375	1116050	479475
																		5356708	584625	417700	897400	861700

## Sheet: Fig6_source
Source Data Figure 6
	6B
	Tumor volumes [mm3]
Days post i.d. graft	B16F1-Ctrl									B16F1-WT.βA										B16F1-R310A.βA										B16F1-mS1.βA
6	42.1736	97.3317	75.7018	83.9573	33.8849	57.431	50.558	43.5992	37.1407	98.542	79.5205	12.9198	82.3021	150.111	12.9198	12.9198	72.4343	134.932	75.0102	21.5795	12.9198	82.8505	20.6047	85.8874	12.9198	26.1094	55.1536	15.9172	21.4307	61.7147	12.9198	65.65	126.82	12.9198	12.9198	12.9198	12.9198	24.5602
8	46.9532	206.668	125.625	64.835	25.0017	74.4142	68.8451	51.4774	41.5039	264.773	204.324	97.0765	315.913	240.832	12.9198	81.54	12.9198	314.712	219.719	104.573	85.4546	264.782	55.8734	208.469	32.9591	75.6476	77.4531	70.2918	58.3239	105.684	36.2042	158.138	302.501	105.195	12.9198	12.9198	64.2117	60.8873
10	182.078	608.105	358.586	148.285	104.571	198.746	249.684	193.293	84.8035	704.185	12.9198	77.0963	344.657	570.731	90.5871	265.788	153.358	716.175	557.673	238.425	12.9198	594.537	49.7063	472.905	61.3599	187.607	412.905	128.066	120.074	389.577	113.599	273.091	797.054	375.321	96.9302	181.384	289.365	136.668
12	383.148	900.01	935.081	435.719	390.875	621.428	312.214	332.925	146.635	1038.13	967.77	449.748	607.368	1081.31	322.153	688.915	474.555	1108.62	839.471	415.902	114.964	1180.37	157.534	913.999	141.826	515.526	572.346	314.867	342.391	745.135	207.703	428.353	1056.82	721.534	141.891	501.361	354.391	343.372
												6D
													Body weight change [%]
													Ctrl	WT-βA	R310A-βA	mS1-βA
													105.263	100	116.667	110.526
													105	100	116.667	115.79
													112.5	100	94.7368	111.111
													105	100	105	111.111
													105.263	105.263	90	104.762
													100	95.2381	105	95
													105.263	90	110	115
													109.524	100	105	105.263
													105.263	94.4444	110.526	100
													111.111		105
													Heart weight [g]
													Ctrl	WT-βA	R310A-βA	mS1-βA
													0.152	0.12	0.138	0.168
													0.153	0.11	0.145	0.185
													0.155	0.135	0.132	0.166
													0.182	0.122	0.17	0.156
													0.138	0.128	0.13	0.121
													0.139	0.132	0.141	0.136
													0.194	0.118	0.155	0.145
													0.129	0.111	0.136	0.151
													0.145	0.101	0.116	0.151
															0.121	0.148
	6E
	Mature Activin-A in plasma
	Ctrl	WT-βA	R310A-βA	mS1-βA
	1.72464	198.981	27.5016	1.01676
	0.61632	245.052	25.5147	2.24243
	1.62496	257.753	44.6026	10.6078
		239.153	22.866
		433.247	19.0741
			25.4953
			34.443
			29.3589
																	0

## Sheet: Suppl.FigS1_source
Source Data Supplemental Figure S1
S1A													S1C
mRNA levels	siNT	siPcsk3	siPcsk7	siPcsk9									CAGA-Luc [%]	Total activity
	1	0.0816616	0.0479097	0.0102242										siNT	siPcsk1	siPcsk2	siPcsk3	siPcsk4	siPcsk5	siPcsk6	siPcsk7	siPcsk8	siPcsk9
	1	0.0513403	0.164004	0.0553548										100	0.901106	0.872397	0.791928	0.6344	0.9599	1.03423	0.85353	1.03757	0.831028
	1	0.022651	0.117003	0.00462534										100	1.01118	0.993578	0.983819	1.0236	1.11239	1.05289	0.878826	0.927227	0.908289
														100	0.765415	0.808713	0.691714	0.503177	0.886945	0.961187	0.677039	1.0272	0.746384
														CMK [100 µM]
														siNT	siPcsk1	siPcsk2	siPcsk3	siPcsk4	siPcsk5	siPcsk6	siPcsk7	siPcsk8	siPcsk9
														0.493159	0.395413	0.384134	0.133737	0.183693	0.253154	0.451351	0.318795	0.522372	0.330246
														0.52118	0.536665	0.596625	0.38834	0.544373	0.570538	0.475657	0.449943	0.485856	0.475274
														0.402107	0.350287	0.364186	0.114585	0.215717	0.397397	0.47291	0.259963	0.491033	0.276095
S1D													S1E
CAGA-Luc [%]	HepG2			HepG2.a1-PDX									CAGA-Luc [%]	Control	siPcsk1	siPcsk2	siPcsk3	siPcsk4	siPcsk5	siPcsk6	siPcsk7	siPcsk8	siPcsk9
	Mock	FurKO#1-βA	FurKO#1-βA + CMK	Mock	FurKO#1-βA	FurKO#1-βA + CMK								100	39.4419	16.7308	163.073	138.953	142.187	182.744	87.2931	67.4377	48.4668
	0.263251	100	1.06665	0.107148	46.2595	1.33066								100	25.6498	18.6008	192.932	115.578	185.953	145.892	126.659	70.1372	41.1204
	0.233802	100	0.971349	0.123825	43.9498	0.975158
		100	0.560786		36.146	0.328507
		100	0.56061		41.3999	0.407937
													S1H
													Fluoresence	siNT	siKlk8
														1	0.297697
														1	0.662936
														1	0.399676
														1	0.339156
														1	0.83885
														1	0.763068
							S1J
							Klk8 expression	WT	WT-βA	FurKO#1	FurKO#1-βA	FurKO#3-βA	YUMM3.3-βA	YUMM3.3-βA
								1	1.58901	0.358554	0.572576	0.739617	114.593	717.163
								1	0.811789	1.46618	1.57936	2.21163	66.8569	379.507
							S1K
							Klk8 expression	siNT	siKlk8_pool	siKlk8_1	siKlk8_2	siKlk8_3	siKlk8_4
								1	0.600268	0.504131	0.6778	0.646312	0.607804
								1	0.409897	0.564579	0.276872	0.509642	0.330985
								1	0.271114	0.388471	0.299488	0.429166	0.222047

## Sheet: Suppl.FigS2_source
Source Data Supplemental Figure S2
S2B
A70/A110	rKLK8
	7	6.5	6	5.5	5	4.5	4	3	2	2.0 + LE	2
	0.0767459	0.343454	0.34603	0.605413	0.535587	0.49438	0.472743	0.816988	0.677597	0.102626	0.0673274
	0.00971756	0.24023	0.34898	0.522593	0.503329	0.52443	0.644497	0.53346	0.454207	0.085078	0.0122173
S2C
Fluorescence	Time [min]	Activator alone	rKLK8		Activator alone	rKLK5		Activator alone	rKLK5		Activator alone	rKLK5
	1	1294	7049		1427	54038		3618	6840		1250	44355
	2	1291	7455		1445	57650		3564	7657		1258	46853
	3	1286	7840		1456	61108		3621	8582		1258	49214
	4	1293	8202		1472	64545		3723	9444		1271	51870
S2E
CAGA-Luc	Control	siKlk1	siKlk4	siKlk5	siKlk6	siKlk7	siKlk8	siKlk9	siKlk10	siKlk11	siKlk12	siKlk13	siKlk14	siKlk15
	100	150.785	131.021	81.6085	23.8248	107.479	4.80777	55.4548	184.115	146.253	73.3627	187.64	85.1964	82.3324
	100	183.926	127.181	128.692	28.5457	83.906	1.52761	122.932	138.385	135.678	45.5409	141.721	102.664	45.2891

## Sheet: Suppl.FigS4_source
Source Data Supplemental Figure S4
S4A	Dead cells rel. to siNT
	siNT	siKlk8
	1	1.5799
	1	7.11808
	1	1.84323
	1	8.46405
	1	7.82548
	1	3.39531
	1	3.82494
	1	2.45736
S4B	Klk8 mRNA expression
	B16F1-βA
	shLuc	shKlk8_1	shKlk8_2	shKlk8_3	shKlk8_4
	1	0.710046	0.857577	0.893863	0.54164
	1	0.613046	1.73611	1.22099	0.787046
	1	0.841079	0.845626	0.733848	0.642527
	1	0.698381	1.14063	1.00527	0.644539
		0.522756			0.634344
S4D	Klk8 dots/cell number
	shLuc	shKlk8_1	shKlk8_4
	0.833333	0.769231	0.75
	0.842105	0.76	0.611111
	0.785714	0.545455	0.8
	0.575	0.62069	1
	0.481481	1.11538	0.857143
	0.565217	0.459459	0.5
	0.85	0.621622	0.567568
	0.468085	0.551724	0.525
	0.567568	0.555556	0.653846
	0.770833	0.9	0.648649
	0.806452	0.833333	0.47619
	0.578947	0.138889	0.742857
	0.621622	0.468085	0.615385
	0.521739	0.473684	1.25
	0.478261	0.35	0.636364
	0.558824	0.473684	0.625
	0.583333	0.666667	0.576923

## Sheet: Suppl.FigS5_source
Source Data Supplemental Figure S5
S5A	CD8+ cells						S5D	Ki67+ cells
	Ctrl	WT-βA	R310A-βA					B16F1-βA
	1.85	1.45	3.22					-	IPTG	shLuc + IPTG	shKlk8_1 + IPTG	shKlk8_4 + IPTG
	3.59	2.93	5.78					37.6049	44.5435	48.9703	27.4511	40.9986
	3.65	3.98	3.53					37.5648	32.5632	43.9182	43.9098	44.6394
	4.8	1.36	5.54					43.0195	34.3269	42.7643	36.4197	33.4186
	11	1.99	3.15
							S5E	pSmad2/Smad2
S5B	CD8+ cells							B16F1-βA
	B16F1-Ctrl							-	IPTG	shLuc + IPTG	shKlk8_1 + IPTG	shKlk8_4 + IPTG
	-	shLuc + IPTG	shKlk8_1 + IPTG	shKlk8_4 + IPTG				3.52575	6.61104	2.73538	2.49652	1.48541
	9.9	3.54	1.91	1.43				3.27802	4.86543	3.27209	1.31266	2.50968
	6.08	2.64	3.55	1.81				2.56921	4.22562	2.9449	1.84926	1.81669
	3.87	7.37	0.55	6.72				4.63685	2.49526	4.55895	2.19717
	0.72	4.35	2.06	6.9					2.17905		3.43598
	3.81	0.69	1.1	0.79
	B16F1-βA
	-	IPTG	shLuc + IPTG	shKlk8_1 + IPTG	shKlk8_4 + IPTG
	7.39	2	3.37	3.41	15.7
	1.45	7.26	4.55	4.67	8.36
	2.74	2.65	6.9	21.4	1.21
	2.11	2.7	1.82	11.5	2.88
	0.8	2.88		3.49
S5C	cCasp3+ cells
	B16F1-βA
	-	IPTG	shLuc + IPTG	shKlk8_1 + IPTG	shKlk8_4 + IPTG
	1.60153	5.17768	2.05302	8.36702	2.27678
	0.505251	1.30672	0.512198	3.81914	3.4002
	3.46589	3.7826	2.03056	3.45646	10.496
	3.39332	3.1719	1.499	1.64096
		6.15868
